# Supplementary material for: Prion-induced ferroptosis is facilitated by RAC3
Source: Nat Commun. 2025 Jun 25;16:5385. doi: 10.1038/s41467-025-60793-3 (PMC12198409; doi:10.1038/s41467-025-60793-3)
Supplement: Supplementary file 4 — Source data [file 41467_2025_60793_MOESM4_ESM.zip]

Archive with 8 entries (8 files):
- Reagents and Tools Table.pdf
- Source data.xlsx
- All main figures wb raw membrane combine.pdf
- CRISPR_OE_statistics_Normalized.xlsx
- Fig 5F Lipid_expression_data RAC3 CTRL-OE mzMine PL and LPL ok.csv
- Fig 5G Lipid_expression_data RAC3 CTRL-IKE mzMine PL and LPL ok.csv
- Mössbauer _control.DAT
- Mössbauer_PRPC.DAT
