# Supplementary material for: Prion-induced ferroptosis is facilitated by RAC3
Source: Nat Commun. 2025 Jun 25;16:5385. doi: 10.1038/s41467-025-60793-3 (PMC12198409; doi:10.1038/s41467-025-60793-3)
Supplement: Supplementary file 4 — Source data [file 41467_2025_60793_MOESM4_ESM.zip › Source data.xlsx]

## Sheet: Figure 1
	Figure 1A
		Calcein	FAC	DMSO	DFO	Calcein	control (DMSO)	PrPc OE(+Dox)
			16678	25445	40426		25445	29244
						FerroOrange	control	PrPc PE
							155	170
	Figure 1B	5 d	control	PRNP OE
			0.897095	6.16172
			1.06683	6.07689
			1.04488	7.02907
		7 d	control	PRNP OE
			1.08925	10.2201
			0.909618	8.6538
			1.00928	10.0794
		14 d	control	PRNP OE
			1.03049	5.4768
			0.99539	4.7349
			0.974905	4.90187
		21 d	control	PRNP OE
			0.939523	3.63847
			1.01396	3.44221
			1.04972	4.3269
	Figure 1C		control	PrPc OE		Control OE						PrPc OE
		DMSO	23406	16045	DMSO	1.24059	1.37868	1.38521	1.63461	1.65626	1.66352	1.14817	0.994363	0.857466	1.12054	1.11474	0.764718
		RSL3	35449	37599	RSL3	2.78001	2.305	2.21711	2.47566	2.41274	2.95845	2.82302	2.20965	1.73051	2.62581	2.07165	2.01578
	Figure 1G		control	PrPc OE
			221.362	465.445
			85.5262	482.981
			217.169	257.523
			242.324	265.873
	Figure 1H		control	PrPc OE
			1.04746	0.903054
			1.00622	0.874208
			0.946324	0.838405

## Sheet: Figure 1F
Time (sec)	no Doxi DTT	+4d DTT	no Doxi H2O2	+4d H2O2
1	0.154289	0.114506	0.145427	0.1057
2	0.156213	0.114401	0.145194	0.105585
3	0.158001	0.11432	0.145174	0.106053
4	0.158627	0.114336	0.14508	0.105772
5	0.160999	0.113337	0.145335	0.105823
6	0.16189	0.113441	0.144828	0.106062
7	0.162606	0.114732	0.145784	0.105121
8	0.162937	0.114007	0.146012	0.105235
9	0.162497	0.114102	0.14735	0.10508
10	0.162447	0.114179	0.147556	0.10444
11	0.162736	0.113861	0.148407	0.104662
12	0.161205	0.115494	0.149288	0.104846
13	0.161581	0.115511	0.150219	0.104587
14	0.161424	0.114381	0.148768	0.104563
15	0.161664	0.115447	0.148894	0.104189
16	0.161022	0.11517	0.147451	0.104445
17	0.160215	0.114802	0.147633	0.104099
18	0.158885	0.115128	0.146398	0.104042
19	0.15872	0.114731	0.146038	0.10344
20	0.158945	0.114892	0.146304	0.103729
21	0.159255	0.11459	0.147124	0.104602
22	0.159217	0.113166	0.147319	0.104607
23	0.161044	0.113149	0.147955	0.104467
24	0.161273	0.113945	0.149278	0.105051
25	0.161245	0.113945	0.150602	0.104857
26	0.160748	0.113911	0.151293	0.105603
27	0.160425	0.113177	0.150554	0.106019
28	0.161234	0.113374	0.150301	0.106245
29	0.161463	0.113296	0.15037	0.106418
30	0.160305	0.114017	0.150208	0.107182
31	0.160423	0.113655	0.147709	0.106651
32	0.161224	0.113606	0.146907	0.106624
33	0.161822	0.113761	0.146431	0.106832
34	0.162399	0.114666	0.146166	0.106347
35	0.161039	0.115133	0.145168	0.107086
36	0.160312	0.115418	0.145179	0.106836
37	0.159519	0.114839	0.145211	0.106383
38	0.157997	0.114027	0.146471	0.107446
39	0.157291	0.114007	0.145749	0.108475
40	0.15755	0.114147	0.145246	0.108304
41	0.15736	0.114498	0.145325	0.109034
42	0.15964	0.114566	0.146243	0.108422
43	0.15929	0.115013	0.14542	0.108731
44	0.160317	0.115426	0.145598	0.108707
45	0.160743	0.116608	0.145169	0.108912
46	0.161206	0.117435	0.146108	0.110066
47	0.159371	0.116947	0.146837	0.121846
48	0.158133	0.115738	0.166357	0.134502
49	0.155376	0.115458	0.187898	0.150084
50	0.154333	0.114825	0.214776	0.167215
51	0.151409	0.114244	0.243929	0.184858
52	0.150326	0.114398	0.274044	0.20557
53	0.148108	0.1131	0.306666	0.224324
54	0.147166	0.113252	0.344592	0.226526
55	0.146238	0.113239	0.349385	0.229925
56	0.146044	0.111539	0.354436	0.231438
57	0.145196	0.111125	0.35711	0.233248
58	0.1468	0.111205	0.358105	0.235534
59	0.146826	0.11038	0.359092	0.23715
60	0.147023	0.110242	0.363803	0.238645
61	0.148011	0.108929	0.367711	0.241596
62	0.147527	0.108314	0.37174	0.24172
63	0.146767	0.108791	0.373776	0.243814
64	0.147932	0.107887	0.376483	0.24376
65	0.146607	0.107245	0.37886	0.245127
66	0.145937	0.106462	0.383458	0.244372
67	0.145504	0.105812	0.384371	0.244537
68	0.143894	0.105761	0.385502	0.244646
69	0.144002	0.105822	0.386206	0.245346
70	0.142868	0.106069	0.386166	0.245002
71	0.140206	0.10692	0.384183	0.246801
72	0.139277	0.106328	0.386653	0.245761
73	0.139165	0.105305	0.387387	0.246982
74	0.137503	0.105614	0.389386	0.250697
75	0.137478	0.105521	0.389039	0.25119
76	0.137005	0.105098	0.387329	0.25183
77	0.136449	0.104034	0.387803	0.254243
78	0.136999	0.103955	0.389756	0.254731
79	0.137106	0.103444	0.389382	0.257291
80	0.13602	0.103633	0.390351	0.257003
81	0.136591	0.102789	0.391568	0.256945
82	0.136212	0.101995	0.393347	0.256977
83	0.135912	0.101796	0.395449	0.258097
84	0.136608	0.10188	0.397744	0.258453
85	0.135923	0.101127	0.399744	0.258866
86	0.134834	0.100894	0.400745	0.260426
87	0.133724	0.101242	0.40266	0.261367
88	0.133104	0.100591	0.399998	0.259053
89	0.133801	0.0999204	0.400529	0.260141
90	0.132376	0.099062	0.401357	0.26036
91	0.130627	0.0988401	0.402547	0.259834
92	0.129844	0.0980916	0.402322	0.259311
93	0.12919	0.0982989	0.401911	0.258745
94	0.129514	0.097822	0.400635	0.25861
95	0.129768	0.0983641	0.402386	0.260748
96	0.127953	0.0988197	0.402548	0.261258
97	0.127532	0.0997132	0.403698	0.262839
98	0.128238	0.0992964	0.403209	0.263759
99	0.128627	0.0998197	0.404997	0.265873
100	0.12893	0.0996197	0.405834	0.265911
101	0.128506	0.0991904	0.407361	0.267438
102	0.12785	0.0984717	0.41044	0.269199
103	0.126948	0.0978416	0.408888	0.269248
104	0.126691	0.0970408	0.408058	0.267749
105	0.126024	0.0973821	0.408314	0.265962
106	0.124788	0.0963998	0.406413	0.263621
107	0.124643	0.0955145	0.406595	0.26477
108	0.123284	0.0954229	0.407045	0.266633
109	0.122835	0.0945083	0.404812	0.264626
110	0.124526	0.0948765	0.405955	0.265531
111	0.124994	0.0949763	0.410451	0.266718
112	0.125038	0.0945611	0.412813	0.269753
113	0.125281	0.0953143	0.414644	0.271938
114	0.125158	0.0958446	0.4153	0.272149
115	0.125332	0.0954892	0.419261	0.26968
116	0.124721	0.0962423	0.420401	0.269647
117	0.123304	0.0957254	0.418146	0.269726
118	0.122745	0.0956261	0.415323	0.269956
119	0.121645	0.0954249	0.411313	0.269893
120	0.121422	0.0948954	0.412219	0.268637
121	0.120091	0.0944406	0.411222	0.268224
122	0.120673	0.0942503	0.405278	0.269547
123	0.120677	0.0935398	0.404836	0.27069
123	0.120344	0.0934029	0.410106	0.267846
124	0.119774	0.0933202	0.410695	0.267559
125	0.119795	0.0934767	0.413398	0.265738
126	0.119258	0.0932056	0.41572	0.267294
127	0.120354	0.0929194	0.417312	0.26677
128	0.119809	0.0926542	0.419693	0.266738
129	0.119688	0.0929968	0.420455	0.26636
130	0.118801	0.0927417	0.417808	0.269328
131	0.118571	0.0922072	0.418052	0.270586
132	0.117979	0.0921262	0.418586	0.271467
133	0.117773	0.091593	0.415131	0.270736
134	0.11679	0.0916284	0.415384	0.271345
135	0.116066	0.0914498	0.41766	0.270912
136	0.115126	0.091292	0.418368	0.270818
137	0.115159	0.091398	0.421659	0.269838
138	0.114825	0.0914806	0.420925	0.269764
139	0.11447	0.0906901	0.42218	0.27035
140	0.113709	0.0906876	0.422857	0.272792
141	0.112996	0.0906153	0.423055	0.272504
142	0.112809	0.0907353	0.421966	0.274096
143	0.112807	0.0911579	0.421077	0.273943
144	0.112252	0.0908149	0.419108	0.276462
145	0.112244	0.0906895	0.420759	0.276162
146	0.112708	0.0911577	0.418517	0.277681
147	0.113056	0.0915084	0.418832	0.277421
148	0.113968	0.0916369	0.418951	0.277179
149	0.114127	0.0919215	0.415098	0.275652
150	0.11427	0.0908901	0.419597	0.277496
151	0.114647	0.0910561	0.420141	0.276715
152	0.113852	0.0910271	0.421604	0.277675
153	0.112787	0.0903456	0.424259	0.276423
154	0.112993	0.0901477	0.423369	0.277526
155	0.112719	0.0899634	0.422956	0.277963
156	0.112305	0.0895806	0.426443	0.278141
157	0.112172	0.0903922	0.421412	0.279695
158	0.111835	0.0898762	0.421	0.27948
159	0.112245	0.0893442	0.419144	0.277689
160	0.112682	0.089715	0.41845	0.277789
161	0.112448	0.089327	0.418214	0.276648
162	0.111416	0.0885678	0.418365	0.27551
163	0.111012	0.0882301	0.418596	0.275879
164	0.110935	0.0873667	0.421606	0.27416
165	0.110433	0.0874881	0.42349	0.274501
166	0.110016	0.0878439	0.423714	0.277772
167	0.109752	0.0873989	0.425055	0.278268
168	0.108652	0.0875513	0.426749	0.27877
169	0.108088	0.0878444	0.428639	0.279884
170	0.108318	0.087769	0.429187	0.283072
171	0.107626	0.0876498	0.426508	0.282726
172	0.107643	0.0873406	0.4217	0.280958
173	0.107558	0.0868658	0.422768	0.280101
174	0.106913	0.086986	0.421707	0.27973
175	0.10759	0.0868496	0.42426	0.278237
176	0.107818	0.086958	0.423897	0.279571
177	0.107841	0.0863749	0.423608	0.278016
178	0.108919	0.0867738	0.426936	0.278706
179	0.109116	0.0869154	0.428043	0.280459
180	0.108985	0.0868122	0.429034	0.279587
181	0.109119	0.0862759	0.429219	0.279748
182	0.108384	0.0859777	0.428362	0.28231
183	0.108674	0.0854391	0.426625	0.283778
184	0.10833	0.0860288	0.427859	0.283284
185	0.106894	0.0860389	0.423585	0.282095
186	0.106064	0.0856911	0.428115	0.283932
187	0.10543	0.0857928	0.426575	0.284397
188	0.105763	0.0861113	0.427596	0.28616
189	0.105188	0.0864281	0.424855	0.28653
190	0.104882	0.0866114	0.426666	0.28586
191	0.105216	0.0862238	0.425931	0.285469
192	0.106141	0.0861385	0.432437	0.286335
193	0.106189	0.0862838	0.430274	0.28483
194	0.106668	0.0862287	0.431098	0.283897
195	0.107293	0.0860371	0.429605	0.282873
196	0.107783	0.0859522	0.42975	0.28171
197	0.107935	0.0856434	0.432831	0.28105
198	0.106975	0.0858837	0.432904	0.283638
199	0.106092	0.0857932	0.429869	0.284056
200	0.105953	0.0857352	0.430445	0.284939
201	0.105875	0.0856484	0.431094	0.284497
202	0.104594	0.0850285	0.429814	0.283157
203	0.104968	0.084679	0.430323	0.283015
204	0.104597	0.0847173	0.424249	0.283902
205	0.104911	0.0844843	0.424646	0.280859
206	0.104972	0.0845078	0.424447	0.281574
207	0.105071	0.0843338	0.423356	0.280116
208	0.104348	0.084099	0.421626	0.282776
209	0.104328	0.0842392	0.426775	0.284095
210	0.103498	0.0841465	0.428045	0.282174
211	0.103773	0.0842676	0.431754	0.281736
212	0.103402	0.0847404	0.432883	0.282293
213	0.102821	0.0845507	0.433899	0.282618
214	0.102688	0.085276	0.432353	0.284312
215	0.10281	0.0847997	0.436343	0.284416
216	0.102512	0.0848332	0.434236	0.286063
217	0.102303	0.0851915	0.436558	0.288261
218	0.101729	0.0849671	0.435202	0.288855
219	0.101342	0.0839748	0.436158	0.290607
220	0.101351	0.0836196	0.437176	0.289279
221	0.101529	0.0833496	0.440545	0.289524
222	0.101832	0.0836841	0.437999	0.288771
223	0.101585	0.0832643	0.437412	0.286951
224	0.101186	0.0830154	0.432986	0.286549
225	0.101013	0.0827317	0.433689	0.28518
226	0.101179	0.0830446	0.431216	0.283659
227	0.101866	0.0828556	0.429447	0.283669
228	0.101006	0.0826285	0.431048	0.281953
229	0.0997632	0.0831003	0.432577	0.279393
230	0.0997941	0.0840152	0.43439	0.281446
231	0.099974	0.0830093	0.438908	0.281856
232	0.099892	0.0831437	0.441388	0.28374
233	0.0996267	0.0830212	0.443612	0.284774
234	0.0984143	0.0834401	0.445383	0.286952
235	0.098774	0.0837031	0.445112	0.28924
236	0.0993924	0.083527	0.443767	0.291122
237	0.100246	0.083772	0.439107	0.290377
238	0.100877	0.0846423	0.434463	0.290232
239	0.101022	0.0846778	0.430088	0.289577
240	0.101482	0.0851134	0.429118	0.289985
241	0.101339	0.0850734	0.428308	0.288559
242	0.101356	0.0848114	0.425059	0.287771
243	0.101846	0.0845322	0.425491	0.289126
244	0.101048		0.431098
245	0.10066		0.435986
246	0.100362		0.437202
247	0.0999965		0.437702
248	0.100915		0.437134
249			0.438197
250			0.437955
251			0.435424
252			0.43302
253			0.435127
254			0.432454

## Sheet: Figure 2
	Figure 2A	control		PrPc OE			control		PrPc OE
		DMSO	Fer-1	DMSO	Fer-1		DMSO	aToc	DMSO	aToc
		0.994866	1.0152	0.74143	1.06412		0.994866	0.934956	0.74143	0.9356
		0.952432	1.04043	0.77108	1.01733		0.952432	0.960389	0.77108	0.986044
		1.06266	1.04471	0.838082	1.09877		1.06266	1.10483	0.838082	0.935311
		1.01746	1.01615	0.858526	0.984189		1.01746	0.986408	0.858526	0.889692
		1.00055	1.006	0.855286	0.944481		1.00055	1.00366	0.855286	0.914789
		0.981992	1.00497	0.825005	0.972171		0.981992	0.990548	0.825005	0.941359
		0.973133	1.00909	0.796432	0.92363		0.973133	1.00317	0.796432	0.936755
		1.00207	1.06779	0.894682	1.03182		1.00207	0.943235	0.894682	0.85261
		0.863323	0.98388	0.855431	0.963495		0.863323	0.984293	0.855431	0.96006
		control		PrPc OE			control		PrPc OE
		DMSO	Nec-1	DMSO	Nec-1		DMSO	zVAD	DMSO	zVAD
		0.994866	1.04021	0.74143	0.838953		0.994866	1.04634	0.74143	0.82056
		0.952432	1.02468	0.77108	0.833704		0.952432	0.991632	0.77108	0.799171
		1.06266	0.973428	0.838082	0.816667		1.06266	0.976544	0.838082	0.778306
		1.01746	0.944382	0.858526	0.816295		1.01746	1.01204	0.858526	0.818679
		1.00055	1.01793	0.855286	0.805316		1.00055	0.96916	0.855286	0.794862
		0.981992	0.978188	0.825005	0.734303		0.981992	0.951668	0.825005	0.734565
		0.973133	0.983732	0.796432	0.830642		0.973133	0.992417	0.796432	0.828324
		1.00207	0.980862	0.894682	0.793659		1.00207	0.976127	0.894682	0.792019
		0.863323	0.943769	0.855431	0.734062		0.863323	0.954367	0.855431	0.746244
	Figure 2B	[µM] IKE	control + IKE			control + IKE + aToc			PrPc OE + IKE			PrPc OE + IKE + aToc
		10	30.5466	30.331	28.545	48.4065	59.4611	60.7544	11.3521	11.8826	10.3973	42.9683	47.0352	42.1549
		5	29.4996	36.6436	30.1771	71.8399	61.3087	71.378	17.4172	15.0654	13.7569	53.6485	49.3516	52.7644
		2.5	36.8591	35.5042	40.154	53.1486	69.8691	61.7706	15.1538	13.8984	13.6685	51.615	62.8964	49.3516
		1.25	37.5366	29.2225	39.0146	62.6944	66.4511	66.8206	17.5587	18.0361	19.769	64.0457	65.6372	50.6601
		0.625	39.9384	40.4619	42.1247	75.7814	69.0377	79.3534	24.7908	21.5372	21.2896	73.5235	73.7887	65.3719
		0.3125	49.9153	62.9407	50.8083	80.6466	80.8314	94.4727	30.3077	36.3728	30.7321	93.2394	78.8459	71.3486
		0.15625	71.7783	66.2664	72.3634	94.4727	83.3872	95.1809	55.7527	59.6959	52.4461	88.3237	88.1822	87.6695
		0	127.513	105.435	94.565	110.3	114.211	100.477	105.812	96.9174	97.271	95.3613	91.8602	88.253
			Untreated			IKE (300 nM)
		control	108.33	99.48	99.7	54.55	52.31	57.9
		PrPc OE	100	100	100	32.47	15.11	43.14
		-doxi
		[µM] IKE	GPX8 KO + IKE			GPX8 KO + IKE + aToc			KO control + IKE			KO control + IKE + aToc
		10	0.086127	0.113571	0.087733	0.423337	0.429468	0.500998	0.108029	0.127424	0.142649	0.498227	0.477998	0.550574
		5	0.055326	0.072843	0.088901	0.524938	0.51107	0.546543	0.177477	0.191449	0.212096	0.52951	0.520334	0.568092
		2.5	0.084667	0.08277	0.08131	0.520705	0.515595	0.558367	0.336601	0.308655	0.195203	0.44755	0.58561	0.629614
		1.25	0.20364	0.09182	0.133716	0.528295	0.664347	0.540412	0.384776	0.407716	0.339729	0.559124	0.628154	0.730761
		0.625	0.282176	0.255024	0.202472	0.602306	0.882147	0.769014	0.649635	0.561001	0.525547	0.906778	0.818561	0.750365
		0.3125	0.444504	0.524208	0.409323	0.816457	0.769306	0.819814	0.710323	0.702607	0.575182	0.889885	0.911783	0.801251
		0.15625	0.691937	0.783466	0.808866	0.779086	0.937765	0.876454	0.923462	1.00063	0.897393	1.03378	1.06048	0.979771
		0	1.03718	0.957326	1.0055	0.993528	1.04871	1.0109	0.970594	0.998332	1.03107	1.04442	0.945568	0.96121
		+doxi
		[µM] IKE	GPX8 KO + IKE			GPX8 KO + IKE + aToc			KO control + IKE			KO control + IKE + aToc
		10	0.084384	0.069324	0.069094	0.375474	0.401341	0.433186	0.09642	0.107404	0.077299	0.526648	0.506103	0.502238
		5	0.048745	0.076911	0.061506	0.441119	0.473079	0.440774	0.154597	0.183889	0.180635	0.526037	0.576282	0.615745
		2.5	0.058172	0.058977	0.062771	0.535965	0.495497	0.503775	0.266884	0.261188	0.256509	0.646867	0.641172	0.507323
		1.25	0.103468	0.067254	0.076566	0.558153	0.573098	0.580801	0.306347	0.425142	0.313059	0.768714	0.762612	0.716233
		0.625	0.103928	0.131404	0.135658	0.781184	0.596321	0.732439	0.691212	0.645443	0.541497	0.866558	0.926566	0.847844
		0.3125	0.289941	0.316382	0.331213	0.817628	0.685993	0.782104	0.832384	0.838487	0.81367	0.94406	0.986168	0.954434
		0.15625	0.654608	0.678751	0.684384	0.816708	0.784978	0.804062	0.995525	0.955045	0.91965	0.917819	1.14036	0.889138
		0	0.95662	1.0241	1.01928	1.02192	0.968002	0.878789	0.986371	1.04821	0.965419	1.10476	1.06001	1.07994
	Figure 2C		Untreated	RSL3 (100 nM)
		control	1538	9817
		PrPc OE	1442	20232
			Untreated			RSL3 (100 nM)
		control	1.01058	1.01392	0.975501	6.43096	7.28285	7.36637
		PrPc OE	0.912027	0.948775	0.953786	14.2316	13.7806	11.9933

## Sheet: Figure 3
	Figure 3A	FABP5	control	PrPc OE
			0.984994	1.3714
			1.09059	1.75208
			0.924416	2.20359
	Figure 3B
		FABP5	control	PrPc OE		PTGS2	control	PrPc OE		4HNE	control	PrPc OE		PTGS2	control	PrPc OE
			1.04247	1.61328			1.35347	5.08648			1.2068	1.78543			1.00735	1.10571
			1.00696	1.52626			0.856584	4.87927			0.932832	1.42804			1.02023	1.11788
			0.952638	1.52626			0.862542	2.84153			0.860367	1.59435			0.972424	1.08025
		TFRC	control	PrPc OE		HMOX1	control	PrPc OE		TFRC	control	PrPc OE		HMOX1	control	PrPc OE
			1.14076	1.93187			1.12506	3.20428			0.947492	1.12772			1.0271	2.15469
			0.97942	1.51572			0.864537	2.65737			1.05199	1.00208			0.968728	2.24653
			0.895025	1.32869			1.02811	2.42839			1.00052	1.01186			1.00417	2.1386
	Figure 3D	dpi	NBH			RML
		80	0.442293	0.516623	0.529216	0.637047	0.557963	0.470599	0.827386
		108	0.397354	0.40963	0.290871	1.32426	1.03701	1.11796	1.02359
		160	0.268643	0.369043	0.433865	1.12434	1.20503	1.27732	1.40139
	Figure 3E	NBH	CJD
		1	2.61631
		0.951533	6.2582
		0.935079	8.07695
			4.40207
			10.3168
			3.95074
	Figure 3F	[nM] RSL3	-aToc			+aToc
		0	0.155	0.033	0.06	0.079	0.097	0
		200	0.077	0.156	0.249	0.311	0.082	0.02
		400	0.368	0.207	0.064	0.351	0.292	0.163
		800	0.621	0.42	0.621	0.143	0.297	0.375
	Figure 3G	[nM] RSL3	control						CJD
		0	0.982301	1.11504	1.32743	0.705436	0.599241	1.27054	1.25	1.47541	0.625	0.614754	1.03484
		400 RSL3	2.27939	1.62326	1.60809	1.72187	1.57016	1.9646	5.55328	3.31967	3.59631	2.83812	3.18648	3.83197
		800 RSL3	6.39065	5.60177	4.74842	3.87231	2.78382	5.25284	13.791	9.5082	9.84631	12.4795	12.459	13.6988
	Figure 3H	[nM] RSL3	control						PrPc KO
		0	1.48842	2.00441	0.707828	0.205072	0.588754	1.00551	2.42293	0.152866	-0.21783	3.1949	0.343949	0.103185
		400 RSL3	4.10805	3.38037	3.04961	2.42117	4.67696	2.22271	2.36178	0.963057	0.55414	0.611465	1.5707	1.11592
		800 RSL3	6.82029	5.00772	6.51599	5.73539	7.32304	6.32415	4.89172	4.28408	3.55032	3.44331	5.2051	4.05478

## Sheet: Figure 4
	Figure 4C	RAC3	control	PrPc OE		PRNP	control	RAC3 OE
			1.11471	0.46544			1	0.714497
			0.899171	0.452712			1.15269	0.734584
			0.997692	0.431271			0.867539	0.709562

## Sheet: Figure 5
	Figure 5A		PrPc			PrPc+ehop			PrPc+aToc			PrPc+ehop+aToc
		DMSO	0.942102	1.04091	1.01699	0.931897	1.05413	1.01397	1.06965	1.04755	1.01204	1.00111	1.00244	1.04643
		IKE	0.489582	0.504172	0.492904	0.67506	0.61991	0.632172	0.704582	0.766016	0.832822	0.843105	0.823666	0.851995
	Figure 5B		control			RAC3 OE
		IKE	0.869445	0.849465	0.794352	0.654523	0.657643	0.685255
		IKE+aToc	1.03515	1.01979	0.945058	0.910543	0.884312	0.919206
	Figure 5C		DMSO			Fer-1
		control	0.982027	0.985309	1.00714	1.01096	1.02844	0.985701
		PRNP OE	0.644007	0.751511	0.708392	0.89244	0.895744	0.860898
		RAC3 OE	0.570393	0.567113	0.601599	0.729094	0.708446	0.743401
		P+R	0.365659	0.37023	0.35908	0.55171	0.55468	0.534165
	Figure 5D		control	RAC3 OE
		0h	12851	13495
		3h	18712	32237
	Figure 5F		control vs RAC3 OE				Figure 5G	control vs IKE
			0	0.193	0.732			5	0.171	0.634
			6	0.007	0.247			4	0.065	0.949
			3	-0.001	0.311			6	0.054	0.549
			1	-0.058	0.295			8	-0.167	0.296
			4	-0.065	0.374			3	-0.178	0.468
			5	-0.119	0.349			7	-0.237	0.358
			9	-0.128	0.245			10	-0.251	0.184
			7	-0.129	0.371			2	-0.37	0.885
			2	-0.167	0.439			9	-0.493	1.088
			8	-0.223	0.036			12	-0.522	0
			10	-0.409	0.023			1	-0.688	0.939
			12	-0.478	0			0	-0.783	0.848
			11	-0.568	0.24			11	-1.564	1.859
	Figure 5I		control	TGF b1	RAC3	RAC3+PRNP
			1.75917	1.74202	1.64811	1.5724
			1.72414	1.69406	1.63976	1.58026
			1.75194	1.65447	1.67795	1.62532
			1.71209	1.65005	1.64617	1.54178
			1.73784	1.68896	1.58628	1.56082
			1.7715	1.62727	1.66575	1.60849
			1.67121	1.67692	1.62512	1.54873
			1.66453	1.6519	1.73252	1.54763
			1.7636	1.70056	1.62616	1.57764
			1.76292	1.62978	1.59455	1.56507
			1.74283	1.67476	1.63687	1.55271
			1.72098	1.67599	1.66392	1.58344
	Figure 5J	ZEB1	control	RAC3 OE	treated control	TGF	NCAD	control	RAC3 OE	treated control	TGF
			1.05458	2.43964	0.92445	2.12383		1.01631	2.16345	1.24401	1.64148
			1.04729	2.16845	0.715323	2.21402		1.05946	2.01857	0.803851	2.19619
			0.905425	2.10916	1.51222	1.99538		0.928731	1.74513	1	2.16595
		ECAD	control	RAC3 OE	treated control	TGF	VIM	control	RAC3 OE	treated control	TGF
			1.59107	0.107321	1.41421	0.76313		0.963707	2.15347	1.47427	0.952638
			0.628507	0.173139	0.673617	1.13288		1.06191	1.9141	0.655197	1.27456
			1	0.108819	1.04972	0.882703		0.97716	1.94082	1.03527	1.05702
		SNAIL	control	RAC3 OE	treated control	TGF
			0.831238	1.48796	1.1019	2.2974
			0.819794	2.04675	0.673617	2.42839
			1.46747	1.89649	1.34723	2.20381

## Sheet: Figure 6
	Figure 6A	dpi	NBH			RML
		80	0.496552	0.642423	0.553509	0.800027	0.779613	0.248424	0.949862
		108	0.545084	0.529606	0.655464	0.619935	0.506041	0.373609	0.428541
		160	0.68347	0.618508	0.568133	0.380551	0.527412	0.46267	0.410291
	Figure 6B	NBH	CJD
		0.940017	0.556175
		1.09386	0.580015
		0.966126	0.657881
			0.561544
			0.763106
			0.619523

## Sheet: sup Figure 1
	sup Figure 1A	FerroOrange	FAC	DMSO	DFO
			427	275	195

## Sheet: sup Figure 2
	sup Figure 2A		control	GPX8 OE		control	GPX8 KD
			60875	32991		125677	161845
	sup Figure 2B		C			P			G			P+G
			0.876307	1.01363	1.11006	2.37855	2.61389	2.89395	0.827857	1.31535	1.12369	0.32627	0.251587	0.320948
	sup Figure 2C	PRNP	control			PrPc OE
			DMSO	Fer-1	aToc	DMSO	Fer-1	aToc
			1.03527	1.26576	1.14076	7.51618	17.7531	16
			1.01396	1.18921	1.06437	9.31787	15.2422	14.1233
			0.952638	1.26576	1.23114	6.58873	10.8528	10.6295
	sup Figure 2D		control	PrPc OE	control+Fer-1	PrPc OE+Fer-1
		Q1	94.9	86.4	96.9	94.1
		Q2	0.22	0.27	0.24	0.21
		Q3	2.24	7.46	1.26	1.62
		Q4	2.66	5.88	1.61	4.12
	sup Figure 2E		ctrl	ctrl 4h	PrPc OE	PrPc OE 4h
			74.1	54.2	70	42
	sup Figure 2F		control			PrPc OE
		DMSO	1.03772	0.985877	0.976402	1.06029	0.946583	0.993122
		staurosporine	0.503739	0.494113	0.462431	0.414113	0.430817	0.373202
		Etop	0.516094	0.506241	0.409373	0.410808	0.399643	0.357213
		Cisplatin	0.560407	0.606855	0.604244	0.740018	0.770264	0.684679
		cytoPhophamide	0.584424	0.601586	0.584611	0.697346	0.772384	0.671146
		cytochalasin	0.260594	0.299021	0.242127	0.283774	0.309589	0.242547
		Cycloheximide	0.187657	0.214705	0.220395	0.237442	0.240909	0.280692
		6-TG 10ug	0.328447	0.342577	0.292119	0.355247	0.328469	0.349371

## Sheet: sup Figure 3A Control lysates
Time (h)	Infected 1:10	Infected 1:100	Ctrl 1:10	Ctrl 1:100
0.76	10790.2	11078.8	10878	11349.2
1.52	11150.2	11336.5	11214.8	11631.2
2.28	11263	11341	11132.2	11528.8
3.04	11411.5	11387.2	11281.5	11487.8
3.8	11340	11475.5	11327.5	11617.8
4.56	21276	11307.2	11228.5	11508.8
5.32	37714.8	11386.8	11160.5	11372
6.08	55655.8	11276	11325	11539
6.84	67764	11338	11117.2	11346.2
7.6	73021.2	11216	11026.5	11319.2
8.36	76867.8	11144.5	11107.5	11447
9.12	81526.8	11230.8	11174	11212.5
9.88	96486.5	11033.8	11086.8	11296
10.64	109614	10818	10883.5	11092.5
11.4	119740	10948.5	10997	11179.8
12.16	125408	10937.8	10806	11066.8
12.92	129924	10899	10801.8	10977.2
13.68	132838	10769.5	10610.5	10991.8
14.44	136238	10726.8	10735.8	10857.2
15.2	139352	10728.5	10562.8	10833.2
15.96	142120	17150.8	10637.8	10800.8
16.72	144862	27300.5	10432	10589.5
17.48	147131	39035	10440.5	10571.5
18.24	149662	44424.5	10520.2	10712
19	152840	47520.2	10349.8	10509.8
19.76	154402	49618	10281.8	10605.2
20.52	155692	55841	10242	10394.8
21.28	157574	65709	10089	10331.2
22.04	158555	70081.5	10203.8	10494.5
22.8	160453	72289.5	9973.75	10273.5
23.56	161757	73865	10044	10310
24.32	162572	75917.5	9984.5	10093.8
25.08	163512	77782.5	9884.25	10165.5
25.84	164357	79205.5	9966.75	9988.75
26.6	165218	81466	9806.75	9985
27.36	166086	82459.5	9620.5	9917.25
28.12	167234	83318.8	9637	9874
28.88	167688	84714	9734.5	9940.25
29.64	168440	85715.2	9467.25	9714.5
30.4	169361	86541.2	9483.75	9709
31.16	168836	87368.8	9534.75	9648.5
31.92	169714	88389	9314.5	9546.5
32.68	169235	89403.8	9386.25	9560
33.44	170328	90488.5	9398	9608.25
34.2	170240	90669.5	9289.75	9396.5
34.96	170364	91878.8	9228.5	9450
35.72	171046	92764.2	9251.5	9447.25
36.48	170982	93142.5	9169	9362.25
37.24	170917	93639.5	9156.75	9330
38	171375	94171.8	9085.25	9305.25
38.76	171025	94830.8	9076.5	9293
39.52	171745	94997.8	8943.25	9130.5
40.28	170260	95291.5	8943	9182.5
41.04	171289	95887	8818.25	9054.5
41.8	170228	96264.2	8844	9005
42.56	170178	96232.5	8912.25	9067.75
43.32	169669	96329.8	8799.5	8939.5
44.08	169838	96695.2	8772.75	8900
44.84	169614	96377.5	8727.25	8940.25
45.6	168797	96815.2	8676	8748
46.36	168821	97278.5	8555.25	8719.25
47.12	168520	97181.5	8491.75	8677.5
47.88	168446	97593.2	8518.5	8634
48.64	168504	97903.8	8484.75	8605
49.4	168229	98341.8	8373.5	8574.75
50.16	167432	98270.8	8415.25	8507.25

[truncated: 7 more sheets: sup Figure 3B Empty Crtl, sup Figure 3B PRNP OE, sup Figure 3B PRNP OE+RSL3 4h, sup Figure 3B PRNP OE+RSL3 24h, sup Figure 4, sup Figure 6, sup Figure 8]
