# Supplementary material for: Prion-induced ferroptosis is facilitated by RAC3
Source: Nat Commun. 2025 Jun 25;16:5385. doi: 10.1038/s41467-025-60793-3 (PMC12198409; doi:10.1038/s41467-025-60793-3)
Supplement: Supplementary file 4 — Source data [file 41467_2025_60793_MOESM4_ESM.zip › CRISPR_OE_statistics_Normalized.xlsx]

## Sheet: CRISPR Statistics
Gene symbol	#reads1control1	#reads1control2	#reads1control3	#reads1condition1	#reads1condition2	#reads1condition3		normalized1fraction1of1total1reads						guide111ratio	guide121ratio	guide131ratio	noDOXI to DOXI	T test
MAP4K2_NM_004579	656	691	656	154	143	147		1.57531e-05	1.65936e-05	1.57531e-05	9.74696e-06	9.05074e-06	9.30391e-06	0.618734	0.545437	0.590609	0.584927	4.28979e-05
ABO_NM_020469	529	545	474	60	60	59		1.27033e-05	1.30875e-05	1.13826e-05	3.79751e-06	3.79751e-06	3.73422e-06	0.298939	0.290163	0.328065	0.305722	7.58655e-05
OXER1_NM_148962	938	877	928	251	241	253		2.2525e-05	2.10601e-05	2.22848e-05	1.58863e-05	1.52534e-05	1.60129e-05	0.705274	0.724276	0.718554	0.716035	0.000257955
RAC3_NM_005052	271	200	233	17	17	13		6.50775e-06	4.80277e-06	5.59522e-06	1.07596e-06	1.07596e-06	8.22795e-07	0.165336	0.22403	0.147053	0.178806	0.000746395
PHIP_NM_017934	701	713	770	88	59	123		1.68337e-05	1.71219e-05	1.84906e-05	5.56969e-06	3.73422e-06	7.78491e-06	0.330865	0.218097	0.421019	0.323327	0.00076767
SNX7_NM_015976	358	397	328	270	248	303		8.59695e-06	9.53349e-06	7.87654e-06	1.70888e-05	1.56964e-05	1.91775e-05	1.98778	1.64645	2.43476	2.02299	0.00150964
TNXB_NM_032470	783	767	764	207	162	201		1.88028e-05	1.84186e-05	1.83466e-05	1.31014e-05	1.02533e-05	1.27217e-05	0.69678	0.556681	0.693409	0.648957	0.00198543
TBC1D1_NM_015173	636	828	869	38	93	73		1.52728e-05	1.98835e-05	2.0868e-05	2.40509e-06	5.88615e-06	4.62031e-06	0.157476	0.296033	0.221406	0.224971	0.00199557
TNFSF18_NM_005092	984	896	821	189	209	166		2.36296e-05	2.15164e-05	1.97154e-05	1.19622e-05	1.3228e-05	1.05065e-05	0.506237	0.614788	0.532907	0.551311	0.00212649
CCR5_NM_000579	604	698	505	425	380	395		1.45044e-05	1.67617e-05	1.2127e-05	2.68991e-05	2.40509e-05	2.50003e-05	1.85455	1.43488	2.06154	1.78366	0.0023445
DACT1_NM_016651	469	617	511	84	93	81		1.12625e-05	1.48165e-05	1.22711e-05	5.31652e-06	5.88615e-06	5.12665e-06	0.472056	0.397269	0.417783	0.429036	0.00246312
STUB1_NM_005861	386	402	540	31	30	49		9.26934e-06	9.65356e-06	1.29675e-05	1.96205e-06	1.89876e-06	3.1013e-06	0.211671	0.19669	0.23916	0.21584	0.00255904
C19orf38_NM_001136482	1170	1087	1092	210	244	133		2.80962e-05	2.6103e-05	2.62231e-05	1.32913e-05	1.54432e-05	8.41782e-06	0.473064	0.591626	0.321008	0.461899	0.00268767
MPP6_NM_016447	44	63	71	68	95	96		1.05661e-06	1.51287e-06	1.70498e-06	4.30385e-06	6.01273e-06	6.07602e-06	4.07327	3.97438	3.56369	3.87045	0.0027216
SRSF8_NM_032102	199	220	326	250	269	332		4.77875e-06	5.28304e-06	7.82851e-06	1.5823e-05	1.70255e-05	2.10129e-05	3.31111	3.22267	2.68415	3.07265	0.00280864
SMAD1_NM_005900	381	412	421	321	252	280		9.14927e-06	9.8937e-06	1.01098e-05	2.03167e-05	1.59496e-05	1.77217e-05	2.22058	1.61209	1.75292	1.86187	0.00312773
REPIN1_NM_014374	381	410	276	300	365	286		9.14927e-06	9.84567e-06	6.62782e-06	1.89876e-05	2.31015e-05	1.81015e-05	2.07531	2.34637	2.73114	2.38427	0.00321414
HAGH_NM_005326	520	545	589	105	136	140		1.24872e-05	1.30875e-05	1.41441e-05	6.64565e-06	8.6077e-06	8.86087e-06	0.532197	0.657702	0.626469	0.605456	0.003631
RNF113A_NM_006978	650	447	708	424	446	403		1.5609e-05	1.07342e-05	1.70018e-05	2.68358e-05	2.82282e-05	2.55066e-05	1.71925	2.62975	1.50023	1.94974	0.0038009
C16orf45_NM_001142469	439	466	327	65	45	46		1.05421e-05	1.11904e-05	7.85252e-06	4.11397e-06	2.84814e-06	2.91143e-06	0.390243	0.254515	0.370763	0.338507	0.00396946
FAM32A_NM_014077	822	979	960	198	212	146		1.97394e-05	2.35095e-05	2.30533e-05	1.25318e-05	1.34179e-05	9.24062e-06	0.634863	0.570742	0.400838	0.535481	0.00397507
ZFX_NM_003410	634	499	713	50	87	87		1.52248e-05	1.19829e-05	1.71219e-05	3.1646e-06	5.5064e-06	5.5064e-06	0.207858	0.459521	0.3216	0.32966	0.00402119
CDK3_NM_001258	410	330	392	64	88	70		9.84567e-06	7.92456e-06	9.41342e-06	4.05068e-06	5.56969e-06	4.43043e-06	0.411418	0.702839	0.470651	0.528302	0.00407901
RMDN3_NM_018145	283	339	283	157	154	158		6.79591e-06	8.14069e-06	6.79591e-06	9.93683e-06	9.74696e-06	1.00001e-05	1.46218	1.19731	1.47149	1.37699	0.00431421
NAPB_NM_022080	640	604	673	137	93	157		1.53689e-05	1.45044e-05	1.61613e-05	8.67099e-06	5.88615e-06	9.93683e-06	0.564193	0.405819	0.614853	0.528288	0.00508259
PURB_NM_033224	392	424	386	50	88	90		9.41342e-06	1.01819e-05	9.26934e-06	3.1646e-06	5.56969e-06	5.69627e-06	0.336179	0.547021	0.614528	0.499243	0.00524405
PRKX_NM_005044	440	480	502	93	35	88		1.05661e-05	1.15266e-05	1.20549e-05	5.88615e-06	2.21522e-06	5.56969e-06	0.557079	0.192182	0.462025	0.403762	0.00551143
PARVA_NM_018222	295	228	148	280	205	295		7.08408e-06	5.47515e-06	3.55405e-06	1.77217e-05	1.29748e-05	1.86711e-05	2.50163	2.36977	5.25348	3.37496	0.00552783
PRKACB_NM_182948	1041	1020	949	637	561	521		2.49984e-05	2.44941e-05	2.27891e-05	4.0317e-05	3.55068e-05	3.29751e-05	1.61278	1.4496	1.44697	1.50312	0.0056957
SCN1A_NM_001165964	549	634	678	321	318	349		1.31836e-05	1.52248e-05	1.62814e-05	2.03167e-05	2.01268e-05	2.20889e-05	1.54106	1.32198	1.3567	1.40658	0.00572501
SGK1_NM_001143677	555	481	275	356	331	338		1.33277e-05	1.15507e-05	6.6038e-06	2.25319e-05	2.09496e-05	2.13927e-05	1.69061	1.81372	3.23945	2.24793	0.00574055
CYP4F8_NM_007253	270	376	317	191	179	190		6.48373e-06	9.0292e-06	7.61238e-06	1.20888e-05	1.13293e-05	1.20255e-05	1.86447	1.25473	1.57972	1.56631	0.00610995
STYXL1_NM_016086	316	342	478	31	26	50		7.58837e-06	8.21273e-06	1.14786e-05	1.96205e-06	1.64559e-06	3.1646e-06	0.25856	0.200371	0.275695	0.244875	0.00612359
FLVCR2_NM_001195283	779	698	845	180	124	182		1.87068e-05	1.67617e-05	2.02917e-05	1.13925e-05	7.8482e-06	1.15191e-05	0.609006	0.468223	0.567677	0.548302	0.00616332
KRT81_NM_002281	345	460	457	82	78	54		8.28477e-06	1.10464e-05	1.09743e-05	5.18994e-06	4.93677e-06	3.41776e-06	0.626443	0.446914	0.311433	0.461596	0.00629297
NDUFS1_NM_001199984	237	399	327	234	291	239		5.69128e-06	9.58152e-06	7.85252e-06	1.48103e-05	1.84179e-05	1.51268e-05	2.60228	1.92224	1.92636	2.15029	0.00643246
ACD_NM_001082486	240	183	275	172	141	163		5.76332e-06	4.39453e-06	6.6038e-06	1.08862e-05	8.92416e-06	1.03166e-05	1.88888	2.03074	1.56222	1.82728	0.0068371
EDARADD_NM_080738	786	777	785	229	211	167		1.88749e-05	1.86587e-05	1.88509e-05	1.44938e-05	1.33546e-05	1.05698e-05	0.767891	0.715728	0.560704	0.681441	0.00684109
SLITRK1_NM_052910	758	664	569	419	358	409		1.82025e-05	1.59452e-05	1.36639e-05	2.65193e-05	2.26585e-05	2.58864e-05	1.45691	1.42103	1.89451	1.59082	0.00687756
ANKS1B_NM_001204066	1115	935	1008	226	110	202		2.67754e-05	2.24529e-05	2.42059e-05	1.4304e-05	6.96211e-06	1.2785e-05	0.53422	0.310076	0.528175	0.45749	0.00690065
SQRDL_NM_001271213	1423	1591	1410	419	350	308		3.41717e-05	3.8206e-05	3.38595e-05	2.65193e-05	2.21522e-05	1.94939e-05	0.776061	0.579809	0.575729	0.643866	0.00690549
SLC25A4_NM_001151	630	711	710	111	118	180		1.51287e-05	1.70738e-05	1.70498e-05	7.0254e-06	7.46845e-06	1.13925e-05	0.464375	0.437421	0.668192	0.523329	0.00702995
POMP_NM_015932	594	504	260	363	459	472		1.42642e-05	1.2103e-05	6.2436e-06	2.2975e-05	2.9051e-05	2.98738e-05	1.61067	2.40032	4.78471	2.9319	0.00709698
ZDHHC21_NM_178566	553	532	624	77	142	89		1.32796e-05	1.27754e-05	1.49846e-05	4.87348e-06	8.98745e-06	5.63298e-06	0.366988	0.703499	0.375917	0.482135	0.00736909
ABTB1_NM_032548	406	258	298	42	25	36		9.74961e-06	6.19557e-06	7.15612e-06	2.65826e-06	1.5823e-06	2.27851e-06	0.272653	0.255392	0.3184	0.282148	0.00753209
WWC1_NM_001161662	361	426	319	77	41	33		8.66899e-06	1.02299e-05	7.66041e-06	4.87348e-06	2.59497e-06	2.08863e-06	0.562173	0.253665	0.272653	0.362831	0.00756687
C12orf76_NM_207435	705	600	695	139	184	164		1.69298e-05	1.44083e-05	1.66896e-05	8.79758e-06	1.16457e-05	1.03799e-05	0.519652	0.808264	0.621936	0.649951	0.00757908
ZNF337_NM_001290261	958	1167	1199	602	575	555		2.30052e-05	2.80241e-05	2.87926e-05	3.81017e-05	3.63929e-05	3.5127e-05	1.65622	1.29863	1.22	1.39162	0.00779159
EEA1_NM_003566	214	110	266	211	160	207		5.13896e-06	2.64152e-06	6.38768e-06	1.33546e-05	1.01267e-05	1.31014e-05	2.5987	3.83366	2.05105	2.8278	0.0078125
THSD7A_NM_015204	173	197	292	194	258	188		4.15439e-06	4.73072e-06	7.01204e-06	1.22786e-05	1.63293e-05	1.18989e-05	2.95558	3.45176	1.69692	2.70142	0.00788598
LST1_NM_205838	779	798	714	217	156	197		1.87068e-05	1.9163e-05	1.71459e-05	1.37343e-05	9.87354e-06	1.24685e-05	0.734191	0.515239	0.727202	0.658877	0.00808033
SRSF2_NM_003016	663	865	743	186	164	148		1.59212e-05	2.0772e-05	1.78423e-05	1.17723e-05	1.03799e-05	9.3672e-06	0.739412	0.499706	0.525	0.588039	0.00818122
BLID_NM_001001786	859	828	799	238	231	271		2.06279e-05	1.98835e-05	1.91871e-05	1.50635e-05	1.46204e-05	1.71521e-05	0.730248	0.735307	0.893942	0.786499	0.00835675
LILRA4_NM_012276	880	989	1039	281	284	263		2.11322e-05	2.37497e-05	2.49504e-05	1.7785e-05	1.79749e-05	1.66458e-05	0.841609	0.756848	0.667155	0.755204	0.00842553
ANKRD17_NM_198889	279	225	255	51	47	67		6.69986e-06	5.40311e-06	6.12353e-06	3.22789e-06	2.97472e-06	4.24056e-06	0.481784	0.550557	0.692503	0.574948	0.00855026
IZUMO4_NM_001039846	337	466	390	43	80	29		8.09266e-06	1.11904e-05	9.36539e-06	2.72155e-06	5.06335e-06	1.83547e-06	0.336299	0.452471	0.195984	0.328251	0.00855469
LLGL2_NM_004524	302	292	369	65	13	32		7.25218e-06	7.01204e-06	8.8611e-06	4.11397e-06	8.22795e-07	2.02534e-06	0.567274	0.11734	0.228565	0.304393	0.00866676
DTNB_NM_021907	970	1063	1282	225	253	256		2.32934e-05	2.55267e-05	3.07857e-05	1.42407e-05	1.60129e-05	1.62027e-05	0.611361	0.627298	0.526307	0.588322	0.00871429
PTPDC1_NM_001253830	329	368	469	56	77	42		7.90055e-06	8.83709e-06	1.12625e-05	3.54435e-06	4.87348e-06	2.65826e-06	0.44862	0.55148	0.236028	0.412043	0.00905246
TRH_NM_007117	664	790	637	123	175	106		1.59452e-05	1.89709e-05	1.52968e-05	7.78491e-06	1.10761e-05	6.70894e-06	0.488229	0.583845	0.438584	0.503553	0.00906002
APOBEC3H_NM_001166003	401	145	319	278	291	234		9.62955e-06	3.48201e-06	7.66041e-06	1.75952e-05	1.84179e-05	1.48103e-05	1.8272	5.28947	1.93336	3.01668	0.00907371
TDRD7_NM_014290	539	630	495	98	123	54		1.29435e-05	1.51287e-05	1.18868e-05	6.20261e-06	7.78491e-06	3.41776e-06	0.479208	0.514578	0.287525	0.427104	0.00919524
SEC22A_NM_012430	459	533	283	332	295	378		1.10223e-05	1.27994e-05	6.79591e-06	2.10129e-05	1.86711e-05	2.39243e-05	1.90639	1.45875	3.5204	2.29518	0.00932118
GGACT_NM_001195087	298	471	230	272	297	246		7.15612e-06	1.13105e-05	5.52318e-06	1.72154e-05	1.87977e-05	1.55698e-05	2.40569	1.66197	2.81899	2.29555	0.00933556
DRAP1_NM_006442	380	325	248	54	36	53		9.12526e-06	7.80449e-06	5.95543e-06	3.41776e-06	2.27851e-06	3.35447e-06	0.374539	0.291948	0.563263	0.409917	0.00963097
CRYBB3_NM_004076	614	513	589	353	313	411		1.47445e-05	1.23191e-05	1.41441e-05	2.2342e-05	1.98104e-05	2.6013e-05	1.51528	1.6081	1.83913	1.65417	0.00984008
GAB2_NM_080491	309	411	429	49	83	67		7.42027e-06	9.86968e-06	1.03019e-05	3.1013e-06	5.25323e-06	4.24056e-06	0.41795	0.532259	0.411627	0.453946	0.0101843
CATSPERG_NM_021185	264	260	496	272	269	256		6.33965e-06	6.2436e-06	1.19109e-05	1.72154e-05	1.70255e-05	1.62027e-05	2.71551	2.72688	1.36033	2.26757	0.0103764
TMEM229B_NM_182526	523	627	772	131	91	91		1.25592e-05	1.50567e-05	1.85387e-05	8.29124e-06	5.75956e-06	5.75956e-06	0.660171	0.382526	0.310678	0.451125	0.0103874
ABHD14A_NM_015407	899	1103	837	204	84	160		2.15884e-05	2.64873e-05	2.00996e-05	1.29116e-05	5.31652e-06	1.01267e-05	0.598077	0.20072	0.503827	0.434208	0.010702
TAAR8_NM_053278	1167	1072	1156	265	329	341		2.80241e-05	2.57428e-05	2.776e-05	1.67724e-05	2.0823e-05	2.15825e-05	0.598497	0.808887	0.777469	0.728284	0.0108735
RHOC_NM_001042679	397	402	278	27	65	6		9.53349e-06	9.65356e-06	6.67584e-06	1.70888e-06	4.11397e-06	3.79751e-07	0.17925	0.426161	0.0568844	0.220765	0.0110025
NAT16_NM_198571	581	537	896	73	50	58		1.3952e-05	1.28954e-05	2.15164e-05	4.62031e-06	3.1646e-06	3.67093e-06	0.331157	0.245405	0.170611	0.249057	0.0110165
SLC14A1_NM_001146036	442	449	570	109	49	82		1.06141e-05	1.07822e-05	1.36879e-05	6.89882e-06	3.1013e-06	5.18994e-06	0.649967	0.287632	0.379163	0.43892	0.0110783
FAIM_NM_018147	438	429	632	316	293	340		1.05181e-05	1.03019e-05	1.51767e-05	2.00002e-05	1.85445e-05	2.15193e-05	1.90152	1.8001	1.41791	1.70651	0.011342
CNOT4_NM_001190850	876	1144	750	170	76	51		2.10361e-05	2.74718e-05	1.80104e-05	1.07596e-05	4.81019e-06	3.22789e-06	0.511483	0.175095	0.179224	0.288601	0.0116457
FAM134C_NM_178126	1203	807	929	164	192	143		2.88886e-05	1.93792e-05	2.23088e-05	1.03799e-05	1.2152e-05	9.05074e-06	0.359306	0.627068	0.405702	0.464025	0.0116597
MMS22L_NM_198468	1000	693	900	167	168	95		2.40138e-05	1.66416e-05	2.16124e-05	1.05698e-05	1.0633e-05	6.01273e-06	0.440153	0.638944	0.278207	0.452435	0.0116936
TCTA_NM_022171	248	347	186	173	185	207		5.95543e-06	8.3328e-06	4.46657e-06	1.09495e-05	1.1709e-05	1.31014e-05	1.83857	1.40517	2.93322	2.05899	0.0117511
FLJ44313_NM_001272093	87	117	47	103	71	111		2.0892e-06	2.80962e-06	1.12865e-06	6.51907e-06	4.49373e-06	7.0254e-06	3.12036	1.59941	6.22461	3.64813	0.0118696
CYP2J2_NM_000775	434	502	587	107	122	120		1.0422e-05	1.20549e-05	1.40961e-05	6.77224e-06	7.72161e-06	7.59503e-06	0.649802	0.640535	0.538803	0.609713	0.0119263
OR2V2_NM_206880	997	811	1143	207	206	223		2.39418e-05	1.94752e-05	2.74478e-05	1.31014e-05	1.30381e-05	1.41141e-05	0.54722	0.669473	0.514216	0.57697	0.0119381
NOTCH3_NM_000435	184	169	214	168	187	269		4.41854e-06	4.05834e-06	5.13896e-06	1.0633e-05	1.18356e-05	1.70255e-05	2.40646	2.91636	3.31303	2.87862	0.0122392
TADA3_NM_001278270	460	708	694	117	74	58		1.10464e-05	1.70018e-05	1.66656e-05	7.40515e-06	4.6836e-06	3.67093e-06	0.67037	0.275477	0.22027	0.388706	0.0123744
KIAA1549_NM_020910	153	176	143	92	122	96		3.67412e-06	4.22643e-06	3.43398e-06	5.82286e-06	7.72161e-06	6.07602e-06	1.58483	1.82698	1.76938	1.72707	0.0124769
AQP12A_NM_198998	204	118	217	126	164	185		4.89882e-06	2.83363e-06	5.211e-06	7.97478e-06	1.03799e-05	1.1709e-05	1.6279	3.6631	2.24698	2.51266	0.0125142
GPR12_NM_005288	392	491	341	48	88	69		9.41342e-06	1.17908e-05	8.18872e-06	3.03801e-06	5.56969e-06	4.36714e-06	0.322732	0.472376	0.533312	0.442807	0.0130849
C20orf194_NM_001009984	220	342	309	350	314	214		5.28304e-06	8.21273e-06	7.42027e-06	2.21522e-05	1.98737e-05	1.35445e-05	4.19307	2.41986	1.82533	2.81275	0.0131829
L3MBTL2_NM_031488	335	139	311	261	223	196		8.04463e-06	3.33792e-06	7.4683e-06	1.65192e-05	1.41141e-05	1.24052e-05	2.05344	4.22841	1.66105	2.64763	0.0132943
SYNGR4_NM_012451	424	144	222	243	230	290		1.01819e-05	3.45799e-06	5.33107e-06	1.53799e-05	1.45571e-05	1.83547e-05	1.51052	4.20971	3.44296	3.0544	0.0133939
ZNF438_NM_001143769	444	507	627	122	71	78		1.06621e-05	1.2175e-05	1.50567e-05	7.72161e-06	4.49373e-06	4.93677e-06	0.724209	0.369094	0.327879	0.473727	0.0134583
FAM25A_NM_001146157	687	759	844	135	211	133		1.64975e-05	1.82265e-05	2.02677e-05	8.54441e-06	1.33546e-05	8.41782e-06	0.517921	0.732702	0.415333	0.555319	0.0136507
LASP1_NM_006148	429	473	532	226	261	250		1.03019e-05	1.13585e-05	1.27754e-05	1.4304e-05	1.65192e-05	1.5823e-05	1.38847	1.45434	1.23855	1.36046	0.0137466
PLEKHG4_NM_001129731	1007	861	813	176	215	92		2.41819e-05	2.06759e-05	1.95232e-05	1.11394e-05	1.36078e-05	5.82286e-06	0.460649	0.658146	0.298253	0.472349	0.0138163
MRPL4_NM_015956	399	457	387	83	112	114		9.58152e-06	1.09743e-05	9.29335e-06	5.25323e-06	7.08869e-06	7.21528e-06	0.548267	0.645935	0.776391	0.656864	0.0138377
LOC102288414_NM_001286086	550	805	634	55	140	54		1.32076e-05	1.93311e-05	1.52248e-05	3.48106e-06	8.86087e-06	3.41776e-06	0.263564	0.458373	0.224487	0.315475	0.0138705
EIF4E3_NM_001282886	530	425	471	129	84	110		1.27273e-05	1.02059e-05	1.13105e-05	8.16466e-06	5.31652e-06	6.96211e-06	0.641506	0.520927	0.615543	0.592659	0.0139732
ZNF32_NM_006973	315	325	398	188	251	215		7.56436e-06	7.80449e-06	9.5575e-06	1.18989e-05	1.58863e-05	1.36078e-05	1.57302	2.03553	1.42378	1.67744	0.0139768
ADCY5_NM_001199642	386	494	486	330	309	449		9.26934e-06	1.18628e-05	1.16707e-05	2.08863e-05	1.95572e-05	2.84181e-05	2.25327	1.64861	2.43499	2.11229	0.0140298
SESN3_NM_001271594	1173	869	948	231	232	239		2.81682e-05	2.0868e-05	2.27651e-05	1.46204e-05	1.46837e-05	1.51268e-05	0.51904	0.703647	0.664472	0.629053	0.0141354
UCHL1_NM_004181	476	579	646	108	141	132		1.14306e-05	1.3904e-05	1.55129e-05	6.83553e-06	8.92416e-06	8.35453e-06	0.598003	0.641841	0.538553	0.592799	0.0141499
SIRT5_NM_012241	631	704	623	135	188	111		1.51527e-05	1.69057e-05	1.49606e-05	8.54441e-06	1.18989e-05	7.0254e-06	0.563886	0.703837	0.469593	0.579105	0.0141621
CHD1_NM_001270	650	735	758	176	156	215		1.5609e-05	1.76502e-05	1.82025e-05	1.11394e-05	9.87354e-06	1.36078e-05	0.713651	0.559402	0.747577	0.673544	0.0141886
TXNL4B_NM_017853	491	494	508	221	207	232		1.17908e-05	1.18628e-05	1.2199e-05	1.39875e-05	1.31014e-05	1.46837e-05	1.18631	1.10441	1.20368	1.1648	0.0141927
TMEM204_NM_024600	395	423	524	87	110	64		9.48546e-06	1.01579e-05	1.25832e-05	5.5064e-06	6.96211e-06	4.05068e-06	0.580509	0.685392	0.321911	0.529271	0.0142557
IGSF11_NM_001015887	212	278	351	211	205	289		5.09093e-06	6.67584e-06	8.42885e-06	1.33546e-05	1.29748e-05	1.82914e-05	2.62321	1.94355	2.17009	2.24562	0.0143393
APCS_NM_001639	485	293	538	285	407	380		1.16467e-05	7.03605e-06	1.29194e-05	1.80382e-05	2.57598e-05	2.40509e-05	1.54878	3.66112	1.86161	2.35717	0.014833
RTTN_NM_173630	448	354	356	288	209	269		1.07582e-05	8.5009e-06	8.54892e-06	1.82281e-05	1.3228e-05	1.70255e-05	1.69434	1.55607	1.99154	1.74732	0.0148511
GLP1R_NM_002062	228	208	232	102	119	126		5.47515e-06	4.99488e-06	5.57121e-06	6.45578e-06	7.53174e-06	7.97478e-06	1.1791	1.50789	1.43143	1.37281	0.0152259
PTPRB_NM_001206971	420	400	397	283	267	392		1.00858e-05	9.60553e-06	9.53349e-06	1.79116e-05	1.68989e-05	2.48104e-05	1.77592	1.75929	2.60245	2.04589	0.0152685
ACRV1_NM_020069	639	547	542	368	419	303		1.53448e-05	1.31356e-05	1.30155e-05	2.32914e-05	2.65193e-05	1.91775e-05	1.51787	2.01889	1.47343	1.67006	0.01531
PGR_NM_001202474	294	355	249	36	69	27		7.06007e-06	8.52491e-06	5.97944e-06	2.27851e-06	4.36714e-06	1.70888e-06	0.322732	0.51228	0.285793	0.373602	0.0158032
PRKRIP1_NM_024653	732	665	744	187	118	194		1.75781e-05	1.59692e-05	1.78663e-05	1.18356e-05	7.46845e-06	1.22786e-05	0.673314	0.467678	0.687251	0.609414	0.0158679
NUDT14_NM_177533	103	152	252	135	153	126		2.47342e-06	3.6501e-06	6.05149e-06	8.54441e-06	9.68366e-06	7.97478e-06	3.45449	2.65298	1.31782	2.4751	0.0160199
PHF10_NM_133325	282	181	109	154	144	178		6.7719e-06	4.3465e-06	2.61751e-06	9.74696e-06	9.11404e-06	1.1266e-05	1.43932	2.09687	4.30408	2.61342	0.0160394
ZNF654_NM_018293	1309	1322	1280	357	441	385		3.14341e-05	3.17463e-05	3.07377e-05	2.25952e-05	2.79117e-05	2.43674e-05	0.718812	0.879213	0.792752	0.796926	0.0162694
KIF26B_NM_018012	145	208	105	111	131	102		3.48201e-06	4.99488e-06	2.52145e-06	7.0254e-06	8.29124e-06	6.45578e-06	2.01763	1.65995	2.56034	2.07931	0.016343
NOC4L_NM_024078	729	839	1003	139	210	188		1.75061e-05	2.01476e-05	2.40859e-05	8.79758e-06	1.32913e-05	1.18989e-05	0.502544	0.659696	0.494019	0.552087	0.0164828
NLRP3_NM_001127461	884	1105	1123	294	246	250		2.12282e-05	2.65353e-05	2.69675e-05	1.86078e-05	1.55698e-05	1.5823e-05	0.87656	0.586759	0.586742	0.683354	0.0167979
MTHFR_NM_005957	433	465	372	96	122	112		1.0398e-05	1.11664e-05	8.93314e-06	6.07602e-06	7.72161e-06	7.08869e-06	0.584346	0.691502	0.793527	0.689792	0.0168574
TNPO1_NM_002270	911	860	1157	140	211	233		2.18766e-05	2.06519e-05	2.7784e-05	8.86087e-06	1.33546e-05	1.4747e-05	0.405039	0.646652	0.530774	0.527488	0.0171067
ZNF285_NM_001291491	410	476	451	249	205	226		9.84567e-06	1.14306e-05	1.08302e-05	1.57597e-05	1.29748e-05	1.4304e-05	1.60067	1.1351	1.32074	1.35217	0.0171163
RHBDF2_NM_001005498	338	209	337	191	298	268		8.11667e-06	5.01889e-06	8.09266e-06	1.20888e-05	1.8861e-05	1.69622e-05	1.48937	3.758	2.096	2.44779	0.0171222
B3GALNT2_NM_152490	111	294	285	175	170	183		2.66554e-06	7.06007e-06	6.84394e-06	1.10761e-05	1.07596e-05	1.15824e-05	4.1553	1.52401	1.69236	2.45722	0.0179489
IL13RA1_NM_001560	180	294	318	267	275	175		4.32249e-06	7.06007e-06	7.6364e-06	1.68989e-05	1.74053e-05	1.10761e-05	3.90954	2.46531	1.45043	2.60843	0.0180669
CEP135_NM_025009	386	331	266	217	207	171		9.26934e-06	7.94858e-06	6.38768e-06	1.37343e-05	1.31014e-05	1.08229e-05	1.4817	1.64827	1.69434	1.6081	0.0181968
CCDC185_NM_152610	721	1102	816	143	185	100		1.7314e-05	2.64632e-05	1.95953e-05	9.05074e-06	1.1709e-05	6.32919e-06	0.522742	0.442463	0.322996	0.4294	0.0186186
SYNM_NM_145728	243	225	280	380	241	227		5.83536e-06	5.40311e-06	6.72387e-06	2.40509e-05	1.52534e-05	1.43673e-05	4.12158	2.82307	2.13675	3.02714	0.0187621
SLC25A13_NM_001160210	653	620	501	143	160	110		1.5681e-05	1.48886e-05	1.20309e-05	9.05074e-06	1.01267e-05	6.96211e-06	0.577178	0.680166	0.578684	0.61201	0.0192057
MAGED2_NM_014599	167	239	159	206	151	132		4.01031e-06	5.73931e-06	3.8182e-06	1.30381e-05	9.55708e-06	8.35453e-06	3.25115	1.6652	2.18808	2.36814	0.0193807
MED17_NM_004268	767	899	941	252	158	155		1.84186e-05	2.15884e-05	2.2597e-05	1.59496e-05	1.00001e-05	9.81025e-06	0.865948	0.463217	0.434139	0.587768	0.0196818
LSM2_NM_021177	196	124	321	210	253	163		4.70671e-06	2.97771e-06	7.70844e-06	1.32913e-05	1.60129e-05	1.03166e-05	2.8239	5.37756	1.33835	3.17994	0.0197917
AGPAT4_NM_020133	531	423	504	86	31	118		1.27513e-05	1.01579e-05	1.2103e-05	5.4431e-06	1.96205e-06	7.46845e-06	0.426865	0.193156	0.617075	0.412366	0.0198292
NHSL1_NM_020464	390	394	263	330	230	240		9.36539e-06	9.46145e-06	6.31564e-06	2.08863e-05	1.45571e-05	1.51901e-05	2.23016	1.53857	2.40515	2.05796	0.0198411
SLC39A14_NM_001135154	84	295	323	204	198	264		2.01716e-06	7.08408e-06	7.75647e-06	1.29116e-05	1.25318e-05	1.67091e-05	6.40085	1.76901	2.15421	3.44136	0.0199768
A4GNT_NM_016161	1079	944	1334	276	211	256		2.59109e-05	2.26691e-05	3.20344e-05	1.74686e-05	1.33546e-05	1.62027e-05	0.674178	0.589111	0.505791	0.589693	0.0203331
AKIRIN2_NM_018064	343	361	184	214	224	180		8.23674e-06	8.66899e-06	4.41854e-06	1.35445e-05	1.41774e-05	1.13925e-05	1.6444	1.63541	2.57835	1.95272	0.0203859
SERPINC1_NM_000488	589	520	589	143	42	112		1.41441e-05	1.24872e-05	1.41441e-05	9.05074e-06	2.65826e-06	7.08869e-06	0.639893	0.212879	0.501175	0.451316	0.020486
KRTAP21-3_NM_001164435	820	536	701	92	158	123		1.96913e-05	1.28714e-05	1.68337e-05	5.82286e-06	1.00001e-05	7.78491e-06	0.295706	0.776925	0.46246	0.511697	0.0206361
DEFB121_NM_001171832	507	746	813	140	123	125		1.2175e-05	1.79143e-05	1.95232e-05	8.86087e-06	7.78491e-06	7.91149e-06	0.727791	0.434563	0.405234	0.52253	0.0207942
SNX17_NM_001267061	175	188	258	156	170	249		4.20242e-06	4.5146e-06	6.19557e-06	9.87354e-06	1.07596e-05	1.57597e-05	2.34949	2.3833	2.5437	2.4255	0.020796
GHRH_NM_021081	772	862	663	202	217	205		1.85387e-05	2.06999e-05	1.59212e-05	1.2785e-05	1.37343e-05	1.29748e-05	0.689638	0.663497	0.814943	0.722693	0.0208546
KIF14_NM_014875	391	663	532	100	54	85		9.38941e-06	1.59212e-05	1.27754e-05	6.32919e-06	3.41776e-06	5.37981e-06	0.674078	0.214668	0.421109	0.436618	0.0209422
USH1C_NM_153676	831	778	683	155	229	151		1.99555e-05	1.86828e-05	1.64014e-05	9.81025e-06	1.44938e-05	9.55708e-06	0.491606	0.775787	0.582697	0.616697	0.0209904
DNAJC15_NM_013238	437	580	556	141	95	124		1.0494e-05	1.3928e-05	1.33517e-05	8.92416e-06	6.01273e-06	7.8482e-06	0.850402	0.4317	0.587806	0.623303	0.0213226
LOC653486_NM_001097610	608	778	964	147	163	149		1.46004e-05	1.86828e-05	2.31493e-05	9.30391e-06	1.03166e-05	9.4305e-06	0.637236	0.552198	0.407377	0.53227	0.0214521
ZFP36L2_NM_006887	241	355	364	171	189	179		5.78733e-06	8.52491e-06	8.74103e-06	1.08229e-05	1.19622e-05	1.13293e-05	1.8701	1.4032	1.2961	1.52314	0.0214917
FBXO28_NM_001136115	616	632	455	95	101	149		1.47925e-05	1.51767e-05	1.09263e-05	6.01273e-06	6.39248e-06	9.4305e-06	0.406471	0.421203	0.863101	0.563592	0.0215663
TOP3B_NM_001282113	685	770	713	144	205	213		1.64495e-05	1.84906e-05	1.71219e-05	9.11404e-06	1.29748e-05	1.34812e-05	0.554062	0.701698	0.787366	0.681042	0.0216818
KIAA1191_NM_001079685	403	217	286	252	216	185		9.67757e-06	5.211e-06	6.86796e-06	1.59496e-05	1.36711e-05	1.1709e-05	1.6481	2.6235	1.70487	1.99216	0.0218329
HAUS5_NM_015302	896	501	993	101	96	85		2.15164e-05	1.20309e-05	2.38457e-05	6.39248e-06	6.07602e-06	5.37981e-06	0.297098	0.505034	0.225609	0.34258	0.022047
CASP8_NM_033356	211	393	307	267	360	219		5.06692e-06	9.43744e-06	7.37225e-06	1.68989e-05	2.27851e-05	1.38609e-05	3.33515	2.41433	1.88015	2.54321	0.022155
KIAA0586_NM_014749	415	468	503	132	71	104		9.96574e-06	1.12385e-05	1.2079e-05	8.35453e-06	4.49373e-06	6.58236e-06	0.838325	0.399852	0.544944	0.594374	0.0222518
RPGRIP1_NM_020366	678	536	502	341	541	433		1.62814e-05	1.28714e-05	1.20549e-05	2.15825e-05	3.42409e-05	2.74054e-05	1.3256	2.66023	2.27337	2.0864	0.022561
OR10H1_NM_013940	303	311	325	43	81	85		7.27619e-06	7.4683e-06	7.80449e-06	2.72155e-06	5.12665e-06	5.37981e-06	0.374035	0.686454	0.689322	0.583271	0.0225855
SENP3_NM_015670	407	614	503	56	114	99		9.77363e-06	1.47445e-05	1.2079e-05	3.54435e-06	7.21528e-06	6.2659e-06	0.362644	0.489354	0.518745	0.456914	0.0226355
DIS3_NM_014953	343	458	262	229	202	221		8.23674e-06	1.09983e-05	6.29162e-06	1.44938e-05	1.2785e-05	1.39875e-05	1.75966	1.16245	2.2232	1.7151	0.0227152
ADAMTS13_NM_139027	434	599	583	287	271	319		1.0422e-05	1.43843e-05	1.40001e-05	1.81648e-05	1.71521e-05	2.01901e-05	1.74293	1.19242	1.44215	1.45916	0.0227284
C1orf158_NM_152290	1006	1036	1098	256	264	345		2.41579e-05	2.48783e-05	2.63672e-05	1.62027e-05	1.67091e-05	2.18357e-05	0.670701	0.671631	0.82814	0.723491	0.0227815
C2orf88_NM_001042521	771	665	1158	82	126	137		1.85147e-05	1.59692e-05	2.7808e-05	5.18994e-06	7.97478e-06	8.67099e-06	0.280315	0.499385	0.311816	0.363839	0.0228714
LCE1D_NM_178352	933	1104	1132	282	313	219		2.24049e-05	2.65113e-05	2.71837e-05	1.78483e-05	1.98104e-05	1.38609e-05	0.796626	0.747243	0.509899	0.684589	0.0235663
ZNF395_NM_018660	78	304	142	161	149	189		1.87308e-06	7.3002e-06	3.40996e-06	1.019e-05	9.4305e-06	1.19622e-05	5.44024	1.29181	3.50801	3.41335	0.0236595
FGGY_NM_001278224	699	662	532	108	170	155		1.67857e-05	1.58972e-05	1.27754e-05	6.83553e-06	1.07596e-05	9.81025e-06	0.407224	0.676827	0.767904	0.617318	0.0238324
MXRA8_NM_001282583	846	936	686	227	169	196		2.03157e-05	2.24769e-05	1.64735e-05	1.43673e-05	1.06963e-05	1.24052e-05	0.7072	0.47588	0.753041	0.645374	0.0239594
ST14_NM_021978	434	386	544	55	117	75		1.0422e-05	9.26934e-06	1.30635e-05	3.48106e-06	7.40515e-06	4.74689e-06	0.33401	0.798887	0.36337	0.498756	0.0239994
IQGAP2_NM_006633	457	411	356	23	72	101		1.09743e-05	9.86968e-06	8.54892e-06	1.45571e-06	4.55702e-06	6.39248e-06	0.132647	0.461719	0.747753	0.447373	0.0241373
GRIA1_NM_001258020	259	210	504	289	227	264		6.21958e-06	5.0429e-06	1.2103e-05	1.82914e-05	1.43673e-05	1.67091e-05	2.94093	2.84901	1.38058	2.39017	0.0244835
ZSCAN23_NM_001012455	282	472	613	332	281	359		6.7719e-06	1.13345e-05	1.47205e-05	2.10129e-05	1.7785e-05	2.27218e-05	3.10296	1.5691	1.54355	2.07187	0.024533
ACBD5_NM_145698	639	569	394	88	116	49		1.53448e-05	1.36639e-05	9.46145e-06	5.56969e-06	7.34186e-06	3.1013e-06	0.362968	0.537319	0.327783	0.409357	0.0248849
HES3_NM_001024598	340	425	419	274	195	247		8.1647e-06	1.02059e-05	1.00618e-05	1.7342e-05	1.23419e-05	1.56331e-05	2.12402	1.2093	1.55371	1.62901	0.0248906
POLM_NM_001284331	622	679	516	166	149	105		1.49366e-05	1.63054e-05	1.23911e-05	1.05065e-05	9.4305e-06	6.64565e-06	0.703403	0.578367	0.536323	0.606031	0.02492
C19orf82_NM_001242812	462	651	650	393	312	449		1.10944e-05	1.5633e-05	1.5609e-05	2.48737e-05	1.97471e-05	2.84181e-05	2.24201	1.26317	1.82062	1.77527	0.0251815
ZNF70_NM_021916	524	843	525	62	123	50		1.25832e-05	2.02437e-05	1.26073e-05	3.9241e-06	7.78491e-06	3.1646e-06	0.311851	0.38456	0.251014	0.315808	0.025245
C19orf68_NM_199341	87	52	124	166	116	83		2.0892e-06	1.24872e-06	2.97771e-06	1.05065e-05	7.34186e-06	5.25323e-06	5.02893	5.87951	1.76418	4.22421	0.025288
MYADM_NM_001020818	777	602	845	189	66	120		1.86587e-05	1.44563e-05	2.02917e-05	1.19622e-05	4.17727e-06	7.59503e-06	0.641103	0.288958	0.374293	0.434784	0.0254438
FAM50B_NM_012135	139	302	229	13	24	26		3.33792e-06	7.25218e-06	5.49917e-06	8.22795e-07	1.51901e-06	1.64559e-06	0.246499	0.209455	0.299243	0.251733	0.0254455
C1GALT1_NM_020156	851	1204	988	166	273	181		2.04358e-05	2.89127e-05	2.37257e-05	1.05065e-05	1.72787e-05	1.14558e-05	0.514121	0.597617	0.482846	0.531528	0.02561
EFCAB5_NM_198529	39	44	92	50	99	98		9.36539e-07	1.05661e-06	2.20927e-06	3.1646e-06	6.2659e-06	6.20261e-06	3.37903	5.9302	2.80753	4.03892	0.0257918
SIGLEC12_NM_053003	636	720	915	61	65	190		1.52728e-05	1.729e-05	2.19727e-05	3.86081e-06	4.11397e-06	1.20255e-05	0.25279	0.23794	0.547292	0.346007	0.0260123
HSPA5_NM_005347	664	638	664	117	182	195		1.59452e-05	1.53208e-05	1.59452e-05	7.40515e-06	1.15191e-05	1.23419e-05	0.464413	0.751861	0.774022	0.663432	0.0260855
EXOC3_NM_007277	83	104	22	80	184	139		1.99315e-06	2.49744e-06	5.28304e-07	5.06335e-06	1.16457e-05	8.79758e-06	2.54038	4.66306	16.6525	7.95197	0.0267143
ZDHHC18_NM_032283	209	246	281	52	56	71		5.01889e-06	5.9074e-06	6.74789e-06	3.29118e-06	3.54435e-06	4.49373e-06	0.655758	0.599984	0.665946	0.640563	0.0268595
PAX6_NM_001258465	469	791	568	100	122	67		1.12625e-05	1.89949e-05	1.36399e-05	6.32919e-06	7.72161e-06	4.24056e-06	0.561971	0.406509	0.310895	0.426458	0.0269397
GIMAP1_NM_130759	883	701	886	245	205	179		2.12042e-05	1.68337e-05	2.12763e-05	1.55065e-05	1.29748e-05	1.13293e-05	0.731294	0.770766	0.532483	0.678181	0.0270171
SP5_NM_001003845	585	511	829	345	450	447		1.40481e-05	1.22711e-05	1.99075e-05	2.18357e-05	2.84814e-05	2.82915e-05	1.55435	2.32102	1.42115	1.76551	0.0273399
CSN2_NM_001891	402	599	450	83	59	119		9.65356e-06	1.43843e-05	1.08062e-05	5.25323e-06	3.73422e-06	7.53174e-06	0.544175	0.259604	0.696982	0.500254	0.0275231
STAG2_NM_001042749	167	197	312	159	185	258		4.01031e-06	4.73072e-06	7.49231e-06	1.00634e-05	1.1709e-05	1.63293e-05	2.50939	2.4751	2.17948	2.38799	0.0277162
VPS33B_NM_001289148	255	259	398	200	327	240		6.12353e-06	6.21958e-06	9.5575e-06	1.26584e-05	2.06965e-05	1.51901e-05	2.06717	3.32763	1.58933	2.32804	0.0277863
BRF1_NM_001242790	1210	1082	1330	338	264	364		2.90567e-05	2.5983e-05	3.19384e-05	2.13927e-05	1.67091e-05	2.30383e-05	0.736238	0.643078	0.721334	0.700217	0.0281753
RRP1_NM_003683	603	485	661	123	146	55		1.44803e-05	1.16467e-05	1.58731e-05	7.78491e-06	9.24062e-06	3.48106e-06	0.537619	0.79341	0.219305	0.516778	0.0282004
STOX2_NM_020225	447	555	398	25	120	38		1.07342e-05	1.33277e-05	9.5575e-06	1.5823e-06	7.59503e-06	2.40509e-06	0.147407	0.569869	0.251644	0.322974	0.0283354
GABRP_NM_014211	876	865	854	207	218	65		2.10361e-05	2.0772e-05	2.05078e-05	1.31014e-05	1.37976e-05	4.11397e-06	0.622806	0.664243	0.200605	0.495885	0.0287792
CXADR_NM_001207066	312	413	376	93	105	102		7.49231e-06	9.91771e-06	9.0292e-06	5.88615e-06	6.64565e-06	6.45578e-06	0.785625	0.670079	0.714989	0.723564	0.0289095
HTR2C_NM_000868	819	777	452	81	135	91		1.96673e-05	1.86587e-05	1.08543e-05	5.12665e-06	8.54441e-06	5.75956e-06	0.260668	0.45793	0.530628	0.416409	0.0290512
NME3_NM_002513	291	513	608	294	453	369		6.98802e-06	1.23191e-05	1.46004e-05	1.86078e-05	2.86712e-05	2.33547e-05	2.66282	2.32738	1.59959	2.1966	0.0291745
CXCL3_NM_002090	526	446	470	235	233	292		1.26313e-05	1.07102e-05	1.12865e-05	1.48736e-05	1.4747e-05	1.84812e-05	1.17752	1.37692	1.63746	1.3973	0.0291925
CEP85_NM_001281517	298	198	472	204	259	253		7.15612e-06	4.75474e-06	1.13345e-05	1.29116e-05	1.63926e-05	1.60129e-05	1.80427	3.44764	1.41275	2.22155	0.0293813
DEFB118_NM_054112	593	532	668	130	184	122		1.42402e-05	1.27754e-05	1.60412e-05	8.22795e-06	1.16457e-05	7.72161e-06	0.577797	0.911576	0.48136	0.656911	0.0293939
CYB5D1_NM_144607	273	390	329	60	89	75		6.55578e-06	9.36539e-06	7.90055e-06	3.79751e-06	5.63298e-06	4.74689e-06	0.579263	0.601468	0.600831	0.593854	0.0294499
RPL18A_NM_000980	839	888	702	155	197	31		2.01476e-05	2.13243e-05	1.68577e-05	9.81025e-06	1.24685e-05	1.96205e-06	0.486919	0.584709	0.116389	0.396006	0.0294548
OSBP2_NM_030758	407	156	466	304	237	258		9.77363e-06	3.74616e-06	1.11904e-05	1.92407e-05	1.50002e-05	1.63293e-05	1.96864	4.00415	1.45922	2.47734	0.0296184
RAB11FIP5_NM_015470	412	245	246	57	22	30		9.8937e-06	5.88339e-06	5.9074e-06	3.60764e-06	1.39242e-06	1.89876e-06	0.36464	0.23667	0.32142	0.307577	0.029827
SESN1_NM_001199934	848	822	1094	179	223	255		2.03637e-05	1.97394e-05	2.62711e-05	1.13293e-05	1.41141e-05	1.61394e-05	0.556345	0.715023	0.614341	0.62857	0.0299619
TCEAL4_NM_024863	434	371	339	108	40	63		1.0422e-05	8.90913e-06	8.14069e-06	6.83553e-06	2.53168e-06	3.98739e-06	0.655875	0.284167	0.48981	0.476617	0.0302323
CCDC90B_NM_021825	544	630	430	279	335	279		1.30635e-05	1.51287e-05	1.03259e-05	1.76584e-05	2.12028e-05	1.76584e-05	1.35174	1.40149	1.7101	1.48778	0.0302734
PCDHB5_NM_015669	418	538	377	317	253	237		1.00378e-05	1.29194e-05	9.05321e-06	2.00635e-05	1.60129e-05	1.50002e-05	1.9988	1.23944	1.65689	1.63171	0.0303016
GPC4_NM_001448	219	173	295	178	132	142		5.25903e-06	4.15439e-06	7.08408e-06	1.1266e-05	8.35453e-06	8.98745e-06	2.14221	2.01101	1.26868	1.8073	0.0303936
TANK_NM_133484	573	503	416	109	63	132		1.37599e-05	1.2079e-05	9.98975e-06	6.89882e-06	3.98739e-06	8.35453e-06	0.50137	0.330111	0.83631	0.55593	0.030427
CTPS2_NM_175859	177	318	141	324	337	164		4.25045e-06	7.6364e-06	3.38595e-06	2.05066e-05	2.13294e-05	1.03799e-05	4.82457	2.79312	3.06557	3.56109	0.0304417
SIRT1_NM_012238	239	393	107	270	181	228		5.73931e-06	9.43744e-06	2.56948e-06	1.70888e-05	1.14558e-05	1.44306e-05	2.97751	1.21387	5.61614	3.26917	0.0305851
KLK4_NM_004917	165	333	263	190	266	171		3.96228e-06	7.99661e-06	6.31564e-06	1.20255e-05	1.68356e-05	1.08229e-05	3.03498	2.10535	1.71367	2.28467	0.0305922
ARPP21_NM_198399	593	481	354	107	85	60		1.42402e-05	1.15507e-05	8.5009e-06	6.77224e-06	5.37981e-06	3.79751e-06	0.475572	0.465758	0.446719	0.462683	0.0306678
MATK_NM_139354	76	90	68	103	143	65		1.82505e-06	2.16124e-06	1.63294e-06	6.51907e-06	9.05074e-06	4.11397e-06	3.57199	4.18775	2.51937	3.42637	0.0307839
SLC12A6_NM_001042494	407	348	584	247	352	306		9.77363e-06	8.35681e-06	1.40241e-05	1.56331e-05	2.22788e-05	1.93673e-05	1.59952	2.66594	1.38101	1.88215	0.0310739
THSD7B_NM_001080427	645	853	421	414	431	374		1.54889e-05	2.04838e-05	1.01098e-05	2.62029e-05	2.72788e-05	2.36712e-05	1.69172	1.33173	2.3414	1.78828	0.0311898
L3MBTL3_NM_032438	205	334	700	533	320	430		4.92284e-06	8.02062e-06	1.68097e-05	3.37346e-05	2.02534e-05	2.72155e-05	6.85268	2.52517	1.61904	3.66563	0.031339
SLC7A2_NM_001164771	612	671	345	385	424	307		1.46965e-05	1.61133e-05	8.28477e-06	2.43674e-05	2.68358e-05	1.94306e-05	1.65804	1.66544	2.34534	1.88961	0.0317224
C12orf50_NM_152589	1085	842	944	267	277	204		2.6055e-05	2.02196e-05	2.26691e-05	1.68989e-05	1.75319e-05	1.29116e-05	0.648587	0.867071	0.569567	0.695075	0.0318177
RAB3B_NM_002867	766	561	684	187	67	93		1.83946e-05	1.34718e-05	1.64255e-05	1.18356e-05	4.24056e-06	5.88615e-06	0.643428	0.314774	0.358355	0.438852	0.0318756
NUDT7_NM_001243661	62	278	202	173	175	130		1.48886e-06	6.67584e-06	4.85079e-06	1.09495e-05	1.10761e-05	8.22795e-06	7.3543	1.65913	1.69621	3.56988	0.0320693
GMNC_NM_001146686	334	270	306	202	202	143		8.02062e-06	6.48373e-06	7.34823e-06	1.2785e-05	1.2785e-05	9.05074e-06	1.59401	1.97185	1.23169	1.59918	0.0322867
SYT3_NM_001160328	240	210	269	138	198	247		5.76332e-06	5.0429e-06	6.45972e-06	8.73428e-06	1.25318e-05	1.56331e-05	1.5155	2.48504	2.42009	2.14021	0.0324736
DVL1_NM_004421	387	212	394	228	183	239		9.29335e-06	5.09093e-06	9.46145e-06	1.44306e-05	1.15824e-05	1.51268e-05	1.55278	2.27511	1.59878	1.80889	0.0325013
TBC1D2_NM_001267572	461	578	548	343	398	262		1.10704e-05	1.388e-05	1.31596e-05	2.17091e-05	2.51902e-05	1.65825e-05	1.96101	1.81486	1.26011	1.67866	0.0327181
NUDT16_NM_001171906	574	649	483	137	133	48		1.37839e-05	1.5585e-05	1.15987e-05	8.67099e-06	8.41782e-06	3.03801e-06	0.629065	0.540124	0.261927	0.477039	0.0327914
GABRB3_NM_021912	612	677	562	172	75	149		1.46965e-05	1.62574e-05	1.34958e-05	1.08862e-05	4.74689e-06	9.4305e-06	0.740737	0.291984	0.698774	0.577165	0.0327977
C2orf49_NM_024093	497	870	553	119	89	86		1.19349e-05	2.0892e-05	1.32796e-05	7.53174e-06	5.63298e-06	5.4431e-06	0.63107	0.269623	0.409883	0.436859	0.0330027
STXBP2_NM_006949	531	467	491	78	154	112		1.27513e-05	1.12145e-05	1.17908e-05	4.93677e-06	9.74696e-06	7.08869e-06	0.387157	0.869142	0.601206	0.619168	0.0332389
PDE1A_NM_001258314	693	778	974	83	189	195		1.66416e-05	1.86828e-05	2.33895e-05	5.25323e-06	1.19622e-05	1.23419e-05	0.315669	0.640279	0.52767	0.494539	0.0332705
LRRFIP1_NM_001137551	295	148	396	13	17	25		7.08408e-06	3.55405e-06	9.50948e-06	8.22795e-07	1.07596e-06	1.5823e-06	0.116147	0.302743	0.166392	0.195094	0.0333226
NKX2-1_NM_001079668	240	360	297	165	187	243		5.76332e-06	8.64498e-06	7.13211e-06	1.04432e-05	1.18356e-05	1.53799e-05	1.81201	1.36907	2.15644	1.77917	0.0334925
ANKRD2_NM_001291218	920	932	991	305	170	176		2.20927e-05	2.23809e-05	2.37977e-05	1.9304e-05	1.07596e-05	1.11394e-05	0.873773	0.480751	0.468086	0.607537	0.0335002
ADAM23_NM_003812	467	700	387	104	51	62		1.12145e-05	1.68097e-05	9.29335e-06	6.58236e-06	3.22789e-06	3.9241e-06	0.586953	0.192026	0.422248	0.400409	0.033674
ZNF718_NM_001289931	611	454	305	54	84	32		1.46725e-05	1.09023e-05	7.32422e-06	3.41776e-06	5.31652e-06	2.02534e-06	0.232937	0.487652	0.276527	0.332372	0.0337716
ZFAT_NM_001167583	700	487	420	495	516	305		1.68097e-05	1.16947e-05	1.00858e-05	3.13295e-05	3.26586e-05	1.9304e-05	1.86378	2.79259	1.91398	2.19012	0.0339842
LOH12CR1_NM_058169	434	437	504	141	66	72		1.0422e-05	1.0494e-05	1.2103e-05	8.92416e-06	4.17727e-06	4.55702e-06	0.856281	0.398061	0.376521	0.543621	0.0340866
UTY_NM_001258252	248	264	713	327	375	329		5.95543e-06	6.33965e-06	1.71219e-05	2.06965e-05	2.37345e-05	2.0823e-05	3.47522	3.74381	1.21617	2.81173	0.034504
SPIRE2_NM_032451	51	42	85	82	45	55		1.22471e-06	1.00858e-06	2.04118e-06	5.18994e-06	2.84814e-06	3.48106e-06	4.2377	2.8239	1.70542	2.92234	0.034541
IL3_NM_000588	1025	1000	1388	256	97	262		2.46142e-05	2.40138e-05	3.33312e-05	1.62027e-05	6.13932e-06	1.65825e-05	0.658268	0.255658	0.497506	0.470477	0.0345626
GLRA3_NM_006529	1020	750	903	86	196	232		2.44941e-05	1.80104e-05	2.16845e-05	5.4431e-06	1.24052e-05	1.46837e-05	0.222221	0.688782	0.677153	0.529385	0.0346398
SLC35C1_NM_001145266	361	382	560	277	240	345		8.66899e-06	9.17328e-06	1.34477e-05	1.75319e-05	1.51901e-05	2.18357e-05	2.02236	1.6559	1.62375	1.76734	0.0347113
FAM102A_NM_001035254	429	430	386	34	121	26		1.03019e-05	1.03259e-05	9.26934e-06	2.15193e-06	7.65832e-06	1.64559e-06	0.208886	0.741658	0.17753	0.376025	0.0347924
PLCE1_NM_016341	24	76	107	55	75	101		5.76332e-07	1.82505e-06	2.56948e-06	3.48106e-06	4.74689e-06	6.39248e-06	6.04002	2.60096	2.48785	3.70961	0.0348054
C12orf80_NM_001242696	254	301	281	14	79	40		6.09951e-06	7.22816e-06	6.74789e-06	8.86087e-07	5.00006e-06	2.53168e-06	0.145272	0.691747	0.375181	0.404067	0.0350064
OR8K3_NM_001005202	613	773	1007	180	153	160		1.47205e-05	1.85627e-05	2.41819e-05	1.13925e-05	9.68366e-06	1.01267e-05	0.773925	0.521673	0.418772	0.571457	0.0351009
ALOXE3_NM_021628	363	346	285	35	74	91		8.71702e-06	8.30879e-06	6.84394e-06	2.21522e-06	4.6836e-06	5.75956e-06	0.254125	0.563693	0.841557	0.553125	0.035131
CCDC68_NM_001143829	929	611	630	157	93	156		2.23088e-05	1.46725e-05	1.51287e-05	9.93683e-06	5.88615e-06	9.87354e-06	0.445421	0.40117	0.652636	0.499742	0.0351708
KL_NM_004795	407	356	597	38	95	78		9.77363e-06	8.54892e-06	1.43363e-05	2.40509e-06	6.01273e-06	4.93677e-06	0.24608	0.703332	0.344356	0.431256	0.0354069
C18orf8_NM_001276342	280	274	79	178	142	191		6.72387e-06	6.57979e-06	1.89709e-06	1.1266e-05	8.98745e-06	1.20888e-05	1.67552	1.36592	6.37225	3.1379	0.0358497
VPREB1_NM_007128	571	547	454	51	153	86		1.37119e-05	1.31356e-05	1.09023e-05	3.22789e-06	9.68366e-06	5.4431e-06	0.235408	0.737209	0.499263	0.490627	0.035869
DHRS7_NM_016029	672	747	629	89	85	208		1.61373e-05	1.79383e-05	1.51047e-05	5.63298e-06	5.37981e-06	1.31647e-05	0.349066	0.299906	0.871564	0.506845	0.0360677
NAT1_NM_000662	409	595	463	278	268	237		9.82166e-06	1.42882e-05	1.11184e-05	1.75952e-05	1.69622e-05	1.50002e-05	1.79146	1.18715	1.34913	1.44258	0.0361338
MGAT3_NM_002409	358	192	206	194	148	225		8.59695e-06	4.61066e-06	4.94685e-06	1.22786e-05	9.3672e-06	1.42407e-05	1.42825	2.03164	2.87874	2.11288	0.0361932
HVCN1_NM_001040107	267	233	120	126	166	204		6.41169e-06	5.59522e-06	2.88166e-06	7.97478e-06	1.05065e-05	1.29116e-05	1.24379	1.87776	4.4806	2.53405	0.0365748
TIMM21_NM_014177	406	425	380	110	123	69		9.74961e-06	1.02059e-05	9.12526e-06	6.96211e-06	7.78491e-06	4.36714e-06	0.714091	0.762786	0.478578	0.651818	0.0367085
ART1_NM_004314	623	774	761	180	189	77		1.49606e-05	1.85867e-05	1.82745e-05	1.13925e-05	1.19622e-05	4.87348e-06	0.761502	0.643588	0.266681	0.557257	0.0369036
C19orf70_NM_205767	517	296	313	277	209	250		1.24152e-05	7.10809e-06	7.51633e-06	1.75319e-05	1.3228e-05	1.5823e-05	1.41213	1.86098	2.10515	1.79275	0.0369203
OR9K2_NM_001005243	780	576	337	335	453	403		1.87308e-05	1.3832e-05	8.09266e-06	2.12028e-05	2.86712e-05	2.55066e-05	1.13198	2.07282	3.15182	2.11887	0.0369746
ZNF3_NM_001278284	690	690	791	401	362	523		1.65695e-05	1.65695e-05	1.89949e-05	2.53801e-05	2.29117e-05	3.31017e-05	1.53173	1.38276	1.74266	1.55238	0.0371847
IL17B_NM_014443	421	718	658	91	106	141		1.01098e-05	1.72419e-05	1.58011e-05	5.75956e-06	6.70894e-06	8.92416e-06	0.5697	0.389106	0.564781	0.507862	0.0376692
SIRPG_NM_018556	851	981	687	241	124	114		2.04358e-05	2.35576e-05	1.64975e-05	1.52534e-05	7.8482e-06	7.21528e-06	0.746405	0.33315	0.437356	0.505637	0.0377966
ENTPD5_NM_001249	489	588	466	105	132	158		1.17428e-05	1.41201e-05	1.11904e-05	6.64565e-06	8.35453e-06	1.00001e-05	0.565936	0.591675	0.893631	0.683747	0.0383681
PRR30_NM_178553	800	1050	996	193	292	216		1.92111e-05	2.52145e-05	2.39178e-05	1.22153e-05	1.84812e-05	1.36711e-05	0.635849	0.73296	0.571586	0.646798	0.038399
EIF5A_NM_001143760	716	738	642	331	446	354		1.71939e-05	1.77222e-05	1.54169e-05	2.09496e-05	2.82282e-05	2.24053e-05	1.21843	1.59281	1.4533	1.42152	0.0384188
ZDHHC23_NM_173570	132	430	439	273	235	364		3.16983e-06	1.03259e-05	1.05421e-05	1.72787e-05	1.48736e-05	2.30383e-05	5.45099	1.44041	2.18536	3.02559	0.0387288
MYRIP_NM_001284423	586	135	139	279	267	307		1.40721e-05	3.24187e-06	3.33792e-06	1.76584e-05	1.68989e-05	1.94306e-05	1.25485	5.21272	5.82117	4.09625	0.0389149
SPTBN1_NM_178313	1004	637	725	199	137	137		2.41099e-05	1.52968e-05	1.741e-05	1.25951e-05	8.67099e-06	8.67099e-06	0.522404	0.56685	0.498046	0.5291	0.0389366
TRPM2_NM_003307	792	811	565	176	194	129		1.9019e-05	1.94752e-05	1.35678e-05	1.11394e-05	1.22786e-05	8.16466e-06	0.585699	0.630475	0.601767	0.60598	0.0391139
PLTP_NM_001242920	1388	1229	907	684	598	603		3.33312e-05	2.9513e-05	2.17805e-05	4.32917e-05	3.78486e-05	3.8165e-05	1.29883	1.28244	1.75225	1.44451	0.0391743
RAB6A_NM_001243719	559	434	255	299	270	242		1.34237e-05	1.0422e-05	6.12353e-06	1.89243e-05	1.70888e-05	1.53166e-05	1.40976	1.63969	2.50128	1.85024	0.0393085
TSC22D1_NM_183422	69	197	155	122	127	217		1.65695e-06	4.73072e-06	3.72214e-06	7.72161e-06	8.03807e-06	1.37343e-05	4.66012	1.69912	3.6899	3.34972	0.0398935
TYROBP_NM_001173515	305	569	257	237	268	319		7.32422e-06	1.36639e-05	6.17155e-06	1.50002e-05	1.69622e-05	2.01901e-05	2.04803	1.24139	3.27148	2.18697	0.0399628
KLF5_NM_001730	759	661	643	158	162	227		1.82265e-05	1.58731e-05	1.54409e-05	1.00001e-05	1.02533e-05	1.43673e-05	0.548659	0.645952	0.930469	0.70836	0.0400356
PLEKHB1_NM_001130036	921	554	472	412	381	462		2.21167e-05	1.33037e-05	1.13345e-05	2.60763e-05	2.41142e-05	2.92409e-05	1.17903	1.8126	2.5798	1.85714	0.0401096
MSX2_NM_002449	247	213	486	226	232	337		5.93142e-06	5.11495e-06	1.16707e-05	1.4304e-05	1.46837e-05	2.13294e-05	2.41156	2.87075	1.8276	2.36997	0.0402806
CHST8_NM_022467	382	457	530	105	69	130		9.17328e-06	1.09743e-05	1.27273e-05	6.64565e-06	4.36714e-06	8.22795e-06	0.724457	0.397942	0.646479	0.589626	0.0402854
SLC23A2_NM_005116	676	664	698	50	207	61		1.62333e-05	1.59452e-05	1.67617e-05	3.1646e-06	1.31014e-05	3.86081e-06	0.194944	0.821654	0.230336	0.415645	0.0403112
ACTR3B_NM_020445	610	841	499	145	126	67		1.46484e-05	2.01956e-05	1.19829e-05	9.17733e-06	7.97478e-06	4.24056e-06	0.626506	0.394877	0.353884	0.458422	0.0404897
FAM171A2_NM_198475	386	157	164	153	216	226		9.26934e-06	3.77017e-06	3.93827e-06	9.68366e-06	1.36711e-05	1.4304e-05	1.0447	3.62611	3.63205	2.76762	0.0407464
RAX_NM_013435	339	531	624	99	72	100		8.14069e-06	1.27513e-05	1.49846e-05	6.2659e-06	4.55702e-06	6.32919e-06	0.769701	0.357376	0.422379	0.516485	0.0408817
CPNE2_NM_152727	354	402	416	109	53	107		8.5009e-06	9.65356e-06	9.98975e-06	6.89882e-06	3.35447e-06	6.77224e-06	0.81154	0.347485	0.677918	0.612315	0.0409021
SIGLEC9_NM_001198558	366	420	520	115	119	95		8.78906e-06	1.00858e-05	1.24872e-05	7.27857e-06	7.53174e-06	6.01273e-06	0.82814	0.746766	0.481512	0.685472	0.040939
C15orf38_NM_001282380	367	551	541	87	81	134		8.81308e-06	1.32316e-05	1.29915e-05	5.5064e-06	5.12665e-06	8.48112e-06	0.624799	0.387454	0.652821	0.555025	0.0409404
UBE2E1_NM_001202476	962	893	1033	268	234	91		2.31013e-05	2.14444e-05	2.48063e-05	1.69622e-05	1.48103e-05	5.75956e-06	0.734254	0.690639	0.232182	0.552358	0.0409947
HRH2_NM_001131055	276	424	382	83	32	83		6.62782e-06	1.01819e-05	9.17328e-06	5.25323e-06	2.02534e-06	5.25323e-06	0.792603	0.198917	0.572666	0.521395	0.0410594
EHD3_NM_014600	551	602	540	182	106	148		1.32316e-05	1.44563e-05	1.29675e-05	1.15191e-05	6.70894e-06	9.3672e-06	0.870576	0.464084	0.722362	0.685674	0.0410628
MAOA_NM_000240	557	509	335	262	264	242		1.33757e-05	1.2223e-05	8.04463e-06	1.65825e-05	1.67091e-05	1.53166e-05	1.23975	1.36701	1.90396	1.50357	0.0411313
NANOS2_NM_001029861	781	644	624	72	174	179		1.87548e-05	1.54649e-05	1.49846e-05	4.55702e-06	1.10128e-05	1.13293e-05	0.242979	0.712115	0.756058	0.570384	0.0411994
RPA1_NM_002945	633	480	524	44	141	127		1.52008e-05	1.15266e-05	1.25832e-05	2.78484e-06	8.92416e-06	8.03807e-06	0.183204	0.774221	0.638792	0.532072	0.0416758
CLUAP1_NM_015041	707	564	571	391	390	280		1.69778e-05	1.35438e-05	1.37119e-05	2.47471e-05	2.46838e-05	1.77217e-05	1.45762	1.82252	1.29244	1.52419	0.0417632
OR8K5_NM_001004058	1038	1048	725	250	233	177		2.49264e-05	2.51665e-05	1.741e-05	1.5823e-05	1.4747e-05	1.12027e-05	0.634789	0.585978	0.643461	0.621409	0.0418208
GEN1_NM_001130009	347	358	477	79	42	108		8.3328e-06	8.59695e-06	1.14546e-05	5.00006e-06	2.65826e-06	6.83553e-06	0.600046	0.30921	0.59675	0.502002	0.041888
MUSK_NM_001166280	732	894	741	168	228	239		1.75781e-05	2.14684e-05	1.77942e-05	1.0633e-05	1.44306e-05	1.51268e-05	0.604902	0.672178	0.850093	0.709058	0.0420325
SYTL5_NM_138780	676	584	715	206	100	141		1.62333e-05	1.40241e-05	1.71699e-05	1.30381e-05	6.32919e-06	8.92416e-06	0.80317	0.451309	0.519756	0.591412	0.042092
SPATS2_NM_023071	606	559	539	176	56	57		1.45524e-05	1.34237e-05	1.29435e-05	1.11394e-05	3.54435e-06	3.60764e-06	0.765468	0.264036	0.278723	0.436076	0.0424056
MAPKAP1_NM_024117	436	404	250	84	53	69		1.047e-05	9.70159e-06	6.00346e-06	5.31652e-06	3.35447e-06	4.36714e-06	0.507785	0.345765	0.727438	0.526996	0.0424842
DLEU7_NM_198989	662	516	728	342	334	294		1.58972e-05	1.23911e-05	1.74821e-05	2.16458e-05	2.11395e-05	1.86078e-05	1.36162	1.70602	1.06439	1.37734	0.0425457
SPEF2_NM_144722	784	641	589	168	165	58		1.88268e-05	1.53929e-05	1.41441e-05	1.0633e-05	1.04432e-05	3.67093e-06	0.564781	0.678442	0.259537	0.50092	0.0426752
TMEM108_NM_001136469	283	302	213	178	156	127		6.79591e-06	7.25218e-06	5.11495e-06	1.1266e-05	9.87354e-06	8.03807e-06	1.65776	1.36146	1.57149	1.53023	0.0427177
DPP7_NM_013379	262	84	358	223	155	234		6.29162e-06	2.01716e-06	8.59695e-06	1.41141e-05	9.81025e-06	1.48103e-05	2.24332	4.86339	1.72274	2.94315	0.0427453
CARD14_NM_024110	365	588	113	325	314	258		8.76505e-06	1.41201e-05	2.71356e-06	2.05699e-05	1.98737e-05	1.63293e-05	2.34681	1.40747	6.01767	3.25731	0.042823
AQP5_NM_001651	130	106	381	162	180	210		3.1218e-06	2.54547e-06	9.14927e-06	1.02533e-05	1.13925e-05	1.32913e-05	3.28442	4.47562	1.45272	3.07092	0.0428744
ELMOD1_NM_018712	801	652	574	332	321	360		1.92351e-05	1.5657e-05	1.37839e-05	2.10129e-05	2.03167e-05	2.27851e-05	1.09243	1.29761	1.65302	1.34768	0.043057
DPP6_NM_001290253	414	346	525	341	215	301		9.94173e-06	8.30879e-06	1.26073e-05	2.15825e-05	1.36078e-05	1.90509e-05	2.17091	1.63776	1.5111	1.77325	0.0430594
ABR_NM_021962	58	114	233	111	171	114		1.3928e-06	2.73758e-06	5.59522e-06	7.0254e-06	1.08229e-05	7.21528e-06	5.04408	3.95347	1.28954	3.42903	0.0431573
KLHL1_NM_001286725	759	821	547	97	138	197		1.82265e-05	1.97154e-05	1.31356e-05	6.13932e-06	8.73428e-06	1.24685e-05	0.336835	0.443019	0.949217	0.576357	0.0432525
SPI1_NM_003120	222	294	322	300	185	184		5.33107e-06	7.06007e-06	7.73245e-06	1.89876e-05	1.1709e-05	1.16457e-05	3.56168	1.65848	1.50608	2.24208	0.043404
UBE2D3_NM_181888	1547	1954	1494	406	422	510		3.71494e-05	4.6923e-05	3.58767e-05	2.56965e-05	2.67092e-05	3.22789e-05	0.691708	0.569213	0.899718	0.720213	0.0438579
CPE_NM_001873	1268	1339	838	306	182	129		3.04495e-05	3.21545e-05	2.01236e-05	1.93673e-05	1.15191e-05	8.16466e-06	0.636047	0.358243	0.405726	0.466672	0.0439712
AIP_NM_003977	279	215	309	138	132	168		6.69986e-06	5.16297e-06	7.42027e-06	8.73428e-06	8.35453e-06	1.0633e-05	1.30365	1.61816	1.43297	1.4516	0.0440509
GPR61_NM_031936	429	404	150	227	223	218		1.03019e-05	9.70159e-06	3.60207e-06	1.43673e-05	1.41141e-05	1.37976e-05	1.39462	1.45482	3.83047	2.22664	0.0441312
PIGN_NM_012327	290	550	405	269	220	270		6.96401e-06	1.32076e-05	9.7256e-06	1.70255e-05	1.39242e-05	1.70888e-05	2.44479	1.05426	1.7571	1.75205	0.0442032
ANKRD37_NM_181726	225	132	182	211	122	281		5.40311e-06	3.16983e-06	4.37052e-06	1.33546e-05	7.72161e-06	1.7785e-05	2.47165	2.43597	4.06932	2.99231	0.044271
ZNF235_NM_004234	480	363	483	258	260	200		1.15266e-05	8.71702e-06	1.15987e-05	1.63293e-05	1.64559e-05	1.26584e-05	1.41666	1.88779	1.09136	1.46527	0.044296
SUGT1_NM_006704	521	616	407	133	116	132		1.25112e-05	1.47925e-05	9.77363e-06	8.41782e-06	7.34186e-06	8.35453e-06	0.672823	0.496323	0.854804	0.67465	0.0442987
USP44_NM_001042403	620	710	604	136	205	185		1.48886e-05	1.70498e-05	1.45044e-05	8.6077e-06	1.29748e-05	1.1709e-05	0.578141	0.760996	0.807275	0.715471	0.0448358
CLN8_NM_018941	54	160	37	80	74	70		1.29675e-06	3.84221e-06	8.88512e-07	5.06335e-06	4.6836e-06	4.43043e-06	3.90466	1.21899	4.98635	3.37	0.0448641
ZNF735P_NM_001159524	260	527	356	249	224	226		6.2436e-06	1.26553e-05	8.54892e-06	1.57597e-05	1.41774e-05	1.4304e-05	2.52414	1.12027	1.67319	1.77253	0.0449408
LNP1_NM_001085451	462	632	548	253	266	272		1.10944e-05	1.51767e-05	1.31596e-05	1.60129e-05	1.68356e-05	1.72154e-05	1.44333	1.10931	1.3082	1.28695	0.0450225
ZAR1_NM_175619	350	499	793	375	358	330		8.40484e-06	1.19829e-05	1.9043e-05	2.37345e-05	2.26585e-05	2.08863e-05	2.8239	1.8909	1.0968	1.9372	0.0454397
DTX2_NM_001102595	291	372	343	164	286	264		6.98802e-06	8.93314e-06	8.23674e-06	1.03799e-05	1.81015e-05	1.67091e-05	1.48538	2.02633	2.0286	1.84677	0.0454916
TOR2A_NM_001134431	642	371	324	440	460	255		1.54169e-05	8.90913e-06	7.78048e-06	2.78484e-05	2.91143e-05	1.61394e-05	1.80636	3.26791	2.07435	2.38288	0.0456155
LRTOMT_NM_001145308	508	511	475	80	163	113		1.2199e-05	1.22711e-05	1.14066e-05	5.06335e-06	1.03166e-05	7.15199e-06	0.415062	0.840724	0.627006	0.627597	0.0456419
GPRASP1_NM_001184727	978	1173	789	273	225	235		2.34855e-05	2.81682e-05	1.89469e-05	1.72787e-05	1.42407e-05	1.48736e-05	0.735717	0.505558	0.785014	0.67543	0.045785
C2_NM_001282457	307	286	122	32	28	17		7.37225e-06	6.86796e-06	2.92969e-06	2.02534e-06	1.77217e-06	1.07596e-06	0.274725	0.258035	0.367262	0.300007	0.0458941
MRPL18_NM_014161	247	268	274	188	153	278		5.93142e-06	6.43571e-06	6.57979e-06	1.18989e-05	9.68366e-06	1.75952e-05	2.00608	1.50468	2.67412	2.06163	0.0463055
DEDD2_NM_001270614	446	642	568	160	138	128		1.07102e-05	1.54169e-05	1.36399e-05	1.01267e-05	8.73428e-06	8.10137e-06	0.945523	0.56654	0.593948	0.702004	0.0463371
FOXG1_NM_005249	684	946	612	83	193	148		1.64255e-05	2.27171e-05	1.46965e-05	5.25323e-06	1.22153e-05	9.3672e-06	0.319822	0.537716	0.637378	0.498305	0.0467189
HSP90AA1_NM_001017963	743	625	663	202	228	184		1.78423e-05	1.50086e-05	1.59212e-05	1.2785e-05	1.44306e-05	1.16457e-05	0.716555	0.961483	0.731461	0.803166	0.0467501
MARK3_NM_001128919	1207	1036	649	221	123	168		2.89847e-05	2.48783e-05	1.5585e-05	1.39875e-05	7.78491e-06	1.0633e-05	0.482583	0.312919	0.682262	0.492588	0.046941
OTOA_NM_001161683	1126	1099	1346	327	388	291		2.70396e-05	2.63912e-05	3.23226e-05	2.06965e-05	2.45573e-05	1.84179e-05	0.765414	0.93051	0.569816	0.755246	0.0470863
HELZ_NM_014877	614	513	548	98	138	179		1.47445e-05	1.23191e-05	1.31596e-05	6.20261e-06	8.73428e-06	1.13293e-05	0.420673	0.709004	0.860913	0.66353	0.0471791
TPST2_NM_001008566	689	713	966	228	174	168		1.65455e-05	1.71219e-05	2.31974e-05	1.44306e-05	1.10128e-05	1.0633e-05	0.872173	0.643201	0.458373	0.657915	0.0472306
PARP12_NM_022750	150	286	262	268	317	142		3.60207e-06	6.86796e-06	6.29162e-06	1.69622e-05	2.00635e-05	8.98745e-06	4.70902	2.92133	1.42848	3.01961	0.0474884
ZNF606_NM_025027	323	373	419	196	331	243		7.75647e-06	8.95716e-06	1.00618e-05	1.24052e-05	2.09496e-05	1.53799e-05	1.59934	2.33887	1.52855	1.82225	0.0475902
ZNF266_NM_001271314	760	1099	897	172	274	173		1.82505e-05	2.63912e-05	2.15404e-05	1.08862e-05	1.7342e-05	1.09495e-05	0.596488	0.657112	0.508324	0.587308	0.0477416
MRAS_NM_001252092	294	284	499	68	53	60		7.06007e-06	6.81993e-06	1.19829e-05	4.30385e-06	3.35447e-06	3.79751e-06	0.609605	0.491863	0.316911	0.472793	0.0479605
SYN2_NM_003178	183	76	169	132	131	80		4.39453e-06	1.82505e-06	4.05834e-06	8.35453e-06	8.29124e-06	5.06335e-06	1.90112	4.54302	1.24764	2.56393	0.0480247
CSTF1_NM_001033521	442	616	561	156	135	151		1.06141e-05	1.47925e-05	1.34718e-05	9.87354e-06	8.54441e-06	9.55708e-06	0.930227	0.577617	0.709416	0.739087	0.0486611
ST3GAL4_NM_001254757	373	710	407	70	79	74		8.95716e-06	1.70498e-05	9.77363e-06	4.43043e-06	5.00006e-06	4.6836e-06	0.494625	0.293262	0.479208	0.422365	0.0487156
KALRN_NM_007064	572	433	237	334	255	259		1.37359e-05	1.0398e-05	5.69128e-06	2.11395e-05	1.61394e-05	1.63926e-05	1.539	1.55217	2.8803	1.99049	0.0490734
ITGAV_NM_001145000	340	347	459	288	181	284		8.1647e-06	8.3328e-06	1.10223e-05	1.82281e-05	1.14558e-05	1.79749e-05	2.23255	1.37479	1.63077	1.74603	0.0490741
KAT2A_NM_021078	540	541	624	242	321	303		1.29675e-05	1.29915e-05	1.49846e-05	1.53166e-05	2.03167e-05	1.91775e-05	1.18116	1.56385	1.27981	1.34161	0.049082
CELF3_NM_007185	583	620	570	195	85	107		1.40001e-05	1.48886e-05	1.36879e-05	1.23419e-05	5.37981e-06	6.77224e-06	0.881562	0.361338	0.494761	0.579221	0.0491014
RRAS_NM_006270	193	212	151	22	56	21		4.63467e-06	5.09093e-06	3.62609e-06	1.39242e-06	3.54435e-06	1.32913e-06	0.300436	0.696208	0.366547	0.454397	0.0493823
ATP2A1_NM_173201	1033	1277	790	161	287	148		2.48063e-05	3.06657e-05	1.89709e-05	1.019e-05	1.81648e-05	9.3672e-06	0.410783	0.592349	0.493766	0.498966	0.0493863
AMBP_NM_001633	527	804	278	399	347	363		1.26553e-05	1.93071e-05	6.67584e-06	2.52535e-05	2.19623e-05	2.2975e-05	1.99549	1.13752	3.44151	2.19151	0.0495333
ASGR2_NM_080913	744	655	678	242	223	224		1.78663e-05	1.57291e-05	1.62814e-05	1.53166e-05	1.41141e-05	1.41774e-05	0.857293	0.897326	0.870773	0.875131	0.049566
SLA_NM_006748	657	499	714	151	173	173		1.57771e-05	1.19829e-05	1.71459e-05	9.55708e-06	1.09495e-05	1.09495e-05	0.605757	0.91376	0.638609	0.719375	0.0498033
ACTL9_NM_178525	714	344	756	531	556	329		1.71459e-05	8.26076e-06	1.81545e-05	3.3608e-05	3.51903e-05	2.0823e-05	1.96012	4.25994	1.14699	2.45568	0.0499731
GJA5_NM_181703	613	777	937	148	207	196		1.47205e-05	1.86587e-05	2.2501e-05	9.3672e-06	1.31014e-05	1.24052e-05	0.636338	0.70216	0.551319	0.629939	0.0499883
GPNMB_NM_002510	1030	787	837	438	451	593		2.47342e-05	1.88989e-05	2.00996e-05	2.77219e-05	2.85447e-05	3.75321e-05	1.12079	1.51039	1.86731	1.4995	0.0500407
GZMM_NM_001258351	209	126	142	148	109	229		5.01889e-06	3.02574e-06	3.40996e-06	9.3672e-06	6.89882e-06	1.44938e-05	1.86639	2.28004	4.25044	2.79896	0.0500543
GMEB1_NM_024482	660	411	475	278	261	305		1.58491e-05	9.86968e-06	1.14066e-05	1.75952e-05	1.65192e-05	1.9304e-05	1.11017	1.67373	1.69236	1.49209	0.0508377
ARHGEF26_NM_001251963	236	171	286	145	263	170		5.66726e-06	4.10636e-06	6.86796e-06	9.17733e-06	1.66458e-05	1.07596e-05	1.61936	4.05365	1.56664	2.41322	0.0508702
TBC1D23_NM_001199198	1222	1071	1192	668	591	497		2.93449e-05	2.57188e-05	2.86245e-05	4.2279e-05	3.74055e-05	3.14561e-05	1.44076	1.4544	1.09892	1.33136	0.051041
FAH_NM_000137	289	301	53	191	216	144		6.94e-06	7.22816e-06	1.27273e-06	1.20888e-05	1.36711e-05	9.11404e-06	1.7419	1.89136	7.161	3.59808	0.051313
BTBD19_NM_001136537	227	349	452	30	48	78		5.45114e-06	8.38083e-06	1.08543e-05	1.89876e-06	3.03801e-06	4.93677e-06	0.348323	0.362496	0.454824	0.388547	0.0513744
PRKCA_NM_002737	263	157	223	59	14	15		6.31564e-06	3.77017e-06	5.35508e-06	3.73422e-06	8.86087e-07	9.49379e-07	0.591266	0.235026	0.177285	0.334526	0.051419
PPAT_NM_002703	426	372	558	225	405	377		1.02299e-05	8.93314e-06	1.33997e-05	1.42407e-05	2.56332e-05	2.38611e-05	1.39207	2.86945	1.78071	2.01408	0.0514257
DHX37_NM_032656	421	329	563	108	80	36		1.01098e-05	7.90055e-06	1.35198e-05	6.83553e-06	5.06335e-06	2.27851e-06	0.676127	0.640886	0.168531	0.495182	0.0514768
TREX1_NM_016381	1134	941	1068	160	192	343		2.72317e-05	2.2597e-05	2.56468e-05	1.01267e-05	1.2152e-05	2.17091e-05	0.371872	0.537772	0.846466	0.58537	0.0515624
XPO6_NM_015171	262	276	384	155	204	253		6.29162e-06	6.62782e-06	9.22131e-06	9.81025e-06	1.29116e-05	1.60129e-05	1.55926	1.94808	1.73651	1.74795	0.0516825
TIPARP_NM_015508	399	195	337	306	174	239		9.58152e-06	4.6827e-06	8.09266e-06	1.93673e-05	1.10128e-05	1.51268e-05	2.02132	2.35181	1.8692	2.08077	0.0517928
KLHL12_NM_021633	394	260	467	350	333	193		9.46145e-06	6.2436e-06	1.12145e-05	2.21522e-05	2.10762e-05	1.22153e-05	2.34131	3.37565	1.08925	2.26874	0.0518386
SKAP2_NM_003930	656	680	638	144	226	130		1.57531e-05	1.63294e-05	1.53208e-05	9.11404e-06	1.4304e-05	8.22795e-06	0.578556	0.875964	0.537044	0.663855	0.051939
S100A13_NM_001024212	694	886	1180	163	171	235		1.66656e-05	2.12763e-05	2.83363e-05	1.03166e-05	1.08229e-05	1.48736e-05	0.619035	0.508685	0.524895	0.550872	0.0521235
DMD_NM_004006	359	303	403	242	431	248		8.62096e-06	7.27619e-06	9.67757e-06	1.53166e-05	2.72788e-05	1.56964e-05	1.77667	3.74905	1.62194	2.38255	0.0521437
TEAD1_NM_021961	322	230	354	75	46	79		7.73245e-06	5.52318e-06	8.5009e-06	4.74689e-06	2.91143e-06	5.00006e-06	0.613892	0.527129	0.588181	0.576401	0.0521786
ZNHIT6_NM_001170670	107	404	461	235	227	255		2.56948e-06	9.70159e-06	1.10704e-05	1.48736e-05	1.43673e-05	1.61394e-05	5.78856	1.48092	1.45789	2.90913	0.0522525
FAM49B_NM_001256763	308	553	607	65	34	114		7.39626e-06	1.32796e-05	1.45764e-05	4.11397e-06	2.15193e-06	7.21528e-06	0.556224	0.162047	0.494997	0.404423	0.0523046
RFPL2_NM_001098527	408	333	359	35	108	85		9.79764e-06	7.99661e-06	8.62096e-06	2.21522e-06	6.83553e-06	5.37981e-06	0.226097	0.854804	0.624038	0.568313	0.0523573
ZFX_NM_001178085	753	1070	949	535	832	539		1.80824e-05	2.56948e-05	2.27891e-05	3.38612e-05	5.26589e-05	3.41143e-05	1.8726	2.0494	1.49696	1.80632	0.0525722
CCSER2_NM_001284242	865	691	582	359	446	357		2.0772e-05	1.65936e-05	1.3976e-05	2.27218e-05	2.82282e-05	2.25952e-05	1.09387	1.70115	1.61671	1.47058	0.0525902
CCDC129_NM_194300	472	582	677	86	176	73		1.13345e-05	1.3976e-05	1.62574e-05	5.4431e-06	1.11394e-05	4.62031e-06	0.480223	0.797033	0.284198	0.520485	0.0529359
SLC25A26_NM_173471	813	735	581	176	218	164		1.95232e-05	1.76502e-05	1.3952e-05	1.11394e-05	1.37976e-05	1.03799e-05	0.57057	0.781729	0.743968	0.698756	0.0529751
RPS6KL1_NM_031464	493	763	587	515	415	310		1.18388e-05	1.83226e-05	1.40961e-05	3.25953e-05	2.62661e-05	1.96205e-05	2.75326	1.43354	1.39191	1.85957	0.0532047
TUB_NM_177972	640	822	586	170	201	132		1.53689e-05	1.97394e-05	1.40721e-05	1.07596e-05	1.27217e-05	8.35453e-06	0.700093	0.644482	0.593695	0.64609	0.0532464
GLOD5_NM_001080489	348	681	436	261	325	367		8.35681e-06	1.63534e-05	1.047e-05	1.65192e-05	2.05699e-05	2.32281e-05	1.97673	1.25783	2.21854	1.8177	0.0532913
EPN1_NM_001130072	583	286	596	105	61	45		1.40001e-05	6.86796e-06	1.43122e-05	6.64565e-06	3.86081e-06	2.84814e-06	0.474687	0.562148	0.199	0.411945	0.0534552
PER3_NM_001289864	271	60	94	130	108	162		6.50775e-06	1.44083e-06	2.2573e-06	8.22795e-06	6.83553e-06	1.02533e-05	1.26433	4.74416	4.54228	3.51692	0.0534716
FZD6_NM_003506	166	76	54	95	186	97		3.9863e-06	1.82505e-06	1.29675e-06	6.01273e-06	1.17723e-05	6.13932e-06	1.50835	6.45039	4.7344	4.23105	0.0536273
DPYSL2_NM_001197293	203	171	330	131	161	141		4.87481e-06	4.10636e-06	7.92456e-06	8.29124e-06	1.019e-05	8.92416e-06	1.70083	2.48151	1.12614	1.7695	0.0536777
SMYD5_NM_006062	1695	1333	1458	346	331	493		4.07034e-05	3.20104e-05	3.50122e-05	2.1899e-05	2.09496e-05	3.12029e-05	0.538014	0.654462	0.891202	0.694559	0.05372
RAB7A_NM_004637	355	371	372	116	79	38		8.52491e-06	8.90913e-06	8.93314e-06	7.34186e-06	5.00006e-06	2.40509e-06	0.861225	0.561229	0.269232	0.563895	0.0538077
FRY_NM_023037	1153	1123	904	249	150	327		2.76879e-05	2.69675e-05	2.17085e-05	1.57597e-05	9.49379e-06	2.06965e-05	0.569189	0.352045	0.95338	0.624872	0.0538818
KLF16_NM_031918	419	366	367	61	88	126		1.00618e-05	8.78906e-06	8.81308e-06	3.86081e-06	5.56969e-06	7.97478e-06	0.38371	0.633707	0.904881	0.640766	0.0539288
ZNF208_NM_007153	231	140	272	154	139	245		5.54719e-06	3.36194e-06	6.53176e-06	9.74696e-06	8.79758e-06	1.55065e-05	1.7571	2.61682	2.37402	2.24931	0.0539821
UHRF1_NM_001290051	164	294	311	25	62	37		3.93827e-06	7.06007e-06	7.4683e-06	1.5823e-06	3.9241e-06	2.3418e-06	0.401775	0.555816	0.313565	0.423719	0.0541061
FAM205A_NM_001141917	749	1174	827	163	194	243		1.79864e-05	2.81922e-05	1.98594e-05	1.03166e-05	1.22786e-05	1.53799e-05	0.573578	0.435532	0.77444	0.594517	0.0541478
ADAM15_NM_003815	776	889	862	169	103	273		1.86347e-05	2.13483e-05	2.06999e-05	1.06963e-05	6.51907e-06	1.72787e-05	0.574	0.305367	0.834723	0.571363	0.054268
NCR3_NM_001145466	653	791	402	141	103	70		1.5681e-05	1.89949e-05	9.65356e-06	8.92416e-06	6.51907e-06	4.43043e-06	0.569105	0.3432	0.458943	0.457083	0.0544768
RUNDC1_NM_173079	512	975	878	165	165	114		1.22951e-05	2.34135e-05	2.10841e-05	1.04432e-05	1.04432e-05	7.21528e-06	0.849378	0.446032	0.342214	0.545874	0.0545276
WDR77_NM_024102	683	601	475	358	284	291		1.64014e-05	1.44323e-05	1.14066e-05	2.26585e-05	1.79749e-05	1.84179e-05	1.38149	1.24546	1.61468	1.41388	0.0546432
LYZL4_NM_144634	726	703	515	153	166	193		1.7434e-05	1.68817e-05	1.23671e-05	9.68366e-06	1.05065e-05	1.22153e-05	0.555446	0.622357	0.987727	0.721843	0.0546931
TNS4_NM_032865	345	78	205	192	172	140		8.28477e-06	1.87308e-06	4.92284e-06	1.2152e-05	1.08862e-05	8.86087e-06	1.46679	5.81193	1.79995	3.02623	0.0547258
ZSCAN4_NM_152677	338	542	390	285	256	442		8.11667e-06	1.30155e-05	9.36539e-06	1.80382e-05	1.62027e-05	2.7975e-05	2.22236	1.24488	2.98706	2.15144	0.0550728
VAMP1_NM_016830	689	835	778	106	248	80		1.65455e-05	2.00515e-05	1.86828e-05	6.70894e-06	1.56964e-05	5.06335e-06	0.405484	0.782802	0.271017	0.486434	0.0551932
C19orf84_NM_001193623	1571	1101	1061	270	258	344		3.77257e-05	2.64392e-05	2.54787e-05	1.70888e-05	1.63293e-05	2.17724e-05	0.452975	0.617617	0.854535	0.641709	0.0552063
OR52E4_NM_001005165	1278	929	1008	326	275	249		3.06897e-05	2.23088e-05	2.42059e-05	2.06332e-05	1.74053e-05	1.57597e-05	0.672316	0.780196	0.651067	0.701193	0.0553288
C3orf83_NM_001195279	644	1038	921	111	239	174		1.54649e-05	2.49264e-05	2.21167e-05	7.0254e-06	1.51268e-05	1.10128e-05	0.45428	0.606858	0.497939	0.519693	0.0553439
TRIM15_NM_033229	285	332	368	178	180	270		6.84394e-06	7.97259e-06	8.83709e-06	1.1266e-05	1.13925e-05	1.70888e-05	1.64612	1.42896	1.93376	1.66962	0.0554849
LPPR5_NM_001037317	243	470	251	190	295	219		5.83536e-06	1.12865e-05	6.02747e-06	1.20255e-05	1.86711e-05	1.38609e-05	2.06079	1.65429	2.29963	2.0049	0.0555061
DYRK1B_NM_006484	462	638	717	129	150	166		1.10944e-05	1.53208e-05	1.72179e-05	8.16466e-06	9.49379e-06	1.05065e-05	0.735927	0.619666	0.610205	0.655266	0.0559328
OTOF_NM_001287489	166	458	414	227	316	220		3.9863e-06	1.09983e-05	9.94173e-06	1.43673e-05	2.00002e-05	1.39242e-05	3.60416	1.81848	1.40058	2.27441	0.0565325
CBLB_NM_170662	435	489	323	64	93	120		1.0446e-05	1.17428e-05	7.75647e-06	4.05068e-06	5.88615e-06	7.59503e-06	0.387773	0.501258	0.979187	0.622739	0.0565725
TTC25_NM_031421	265	342	298	291	327	153		6.36366e-06	8.21273e-06	7.15612e-06	1.84179e-05	2.06965e-05	9.68366e-06	2.89424	2.52005	1.3532	2.25583	0.0567161
UBE2I_NM_003345	221	143	288	22	53	20		5.30706e-06	3.43398e-06	6.91598e-06	1.39242e-06	3.35447e-06	1.26584e-06	0.262372	0.976847	0.183031	0.474083	0.0568619
DUOXA2_NM_207581	566	734	767	145	215	177		1.35918e-05	1.76262e-05	1.84186e-05	9.17733e-06	1.36078e-05	1.12027e-05	0.675209	0.772021	0.608226	0.685152	0.0569519
SCGN_NM_006998	1028	1373	1241	169	356	314		2.46862e-05	3.2971e-05	2.98012e-05	1.06963e-05	2.25319e-05	1.98737e-05	0.433292	0.683386	0.666875	0.594518	0.056994
SYNPR_NM_001130003	675	1061	529	90	128	146		1.62093e-05	2.54787e-05	1.27033e-05	5.69627e-06	8.10137e-06	9.24062e-06	0.351419	0.317967	0.727418	0.465601	0.0572932
ARSA_NM_001085427	225	314	471	231	195	194		5.40311e-06	7.54034e-06	1.13105e-05	1.46204e-05	1.23419e-05	1.22786e-05	2.70593	1.63679	1.08559	1.80944	0.0574627
OR51Q1_NM_001004757	226	409	560	30	43	73		5.42713e-06	9.82166e-06	1.34477e-05	1.89876e-06	2.72155e-06	4.62031e-06	0.349864	0.277097	0.343575	0.323512	0.057475
LRRC6_NM_012472	130	249	275	113	192	198		3.1218e-06	5.97944e-06	6.6038e-06	7.15199e-06	1.2152e-05	1.25318e-05	2.29098	2.0323	1.89766	2.07365	0.0576866
44815_NM_018243	291	148	312	194	260	142		6.98802e-06	3.55405e-06	7.49231e-06	1.22786e-05	1.64559e-05	8.98745e-06	1.7571	4.63019	1.19956	2.52895	0.0578586
PHF20_NM_016436	274	304	83	277	206	141		6.57979e-06	7.3002e-06	1.99315e-06	1.75319e-05	1.30381e-05	8.92416e-06	2.6645	1.786	4.47742	2.97597	0.0579884
ZFAND6_NM_001242919	807	1329	1015	504	629	690		1.93792e-05	3.19144e-05	2.4374e-05	3.18991e-05	3.98106e-05	4.36714e-05	1.64605	1.24742	1.79172	1.56173	0.0580084
KRT33A_NM_004138	912	1035	827	490	447	396		2.19006e-05	2.48543e-05	1.98594e-05	3.1013e-05	2.82915e-05	2.50636e-05	1.41608	1.13829	1.26205	1.27214	0.058119
TAS2R16_NM_016945	757	1147	1494	131	267	181		1.81785e-05	2.75439e-05	3.58767e-05	8.29124e-06	1.68989e-05	1.14558e-05	0.456102	0.613528	0.319312	0.462981	0.0581598
FGF8_NM_001206389	546	775	599	60	148	176		1.31116e-05	1.86107e-05	1.43843e-05	3.79751e-06	9.3672e-06	1.11394e-05	0.289631	0.503323	0.774413	0.522456	0.0583864
MAP2K3_NM_145109	493	215	666	31	28	61		1.18388e-05	5.16297e-06	1.59932e-05	1.96205e-06	1.77217e-06	3.86081e-06	0.16573	0.343247	0.241403	0.250127	0.0584346
PAQR3_NM_001040202	775	699	737	208	262	229		1.86107e-05	1.67857e-05	1.76982e-05	1.31647e-05	1.65825e-05	1.44938e-05	0.707373	0.987895	0.818945	0.838071	0.0586868
BRSK1_NM_032430	329	183	424	337	189	232		7.90055e-06	4.39453e-06	1.01819e-05	2.13294e-05	1.19622e-05	1.46837e-05	2.69973	2.72206	1.44215	2.28798	0.0591727
PORCN_NM_203475	322	327	220	72	45	80		7.73245e-06	7.85252e-06	5.28304e-06	4.55702e-06	2.84814e-06	5.06335e-06	0.589337	0.362703	0.958416	0.636819	0.0593666
EXOC6_NM_019053	481	521	333	59	89	128		1.15507e-05	1.25112e-05	7.99661e-06	3.73422e-06	5.63298e-06	8.10137e-06	0.323291	0.450235	1.0131	0.595542	0.0596932
PMF1-BGLAP_NM_001199661	365	654	492	282	258	296		8.76505e-06	1.5705e-05	1.18148e-05	1.78483e-05	1.63293e-05	1.87344e-05	2.03631	1.03975	1.58567	1.55391	0.0597288
CYP19A1_NM_031226	1033	914	853	293	54	151		2.48063e-05	2.19486e-05	2.04838e-05	1.85445e-05	3.41776e-06	9.55708e-06	0.747574	0.155716	0.466568	0.456619	0.0597878
CPXCR1_NM_033048	505	567	378	355	229	402		1.2127e-05	1.36158e-05	9.07723e-06	2.24686e-05	1.44938e-05	2.54434e-05	1.85278	1.06448	2.80299	1.90675	0.0597978
KIAA1456_NM_001099677	920	587	1010	203	199	134		2.20927e-05	1.40961e-05	2.4254e-05	1.28483e-05	1.25951e-05	8.48112e-06	0.581561	0.893515	0.34968	0.608252	0.0599713
RUSC1_NM_001278230	442	290	668	43	75	77		1.06141e-05	6.96401e-06	1.60412e-05	2.72155e-06	4.74689e-06	4.87348e-06	0.256409	0.681632	0.303809	0.41395	0.0600348
GRIA1_NM_001258022	491	287	270	208	232	189		1.17908e-05	6.89197e-06	6.48373e-06	1.31647e-05	1.46837e-05	1.19622e-05	1.11653	2.13056	1.84495	1.69734	0.0601044
EIF4G3_NM_001198802	851	1183	1099	220	214	333		2.04358e-05	2.84084e-05	2.63912e-05	1.39242e-05	1.35445e-05	2.10762e-05	0.681365	0.476778	0.798607	0.65225	0.0601875
ZFYVE1_NM_001281735	558	797	667	344	336	460		1.33997e-05	1.9139e-05	1.60172e-05	2.17724e-05	2.12661e-05	2.91143e-05	1.62484	1.11114	1.81769	1.51789	0.0603242
MMADHC_NM_015702	542	550	519	225	304	262		1.30155e-05	1.32076e-05	1.24632e-05	1.42407e-05	1.92407e-05	1.65825e-05	1.09413	1.45679	1.33052	1.29381	0.0603661
CLCN6_NM_001286	185	333	471	202	200	225		4.44256e-06	7.99661e-06	1.13105e-05	1.2785e-05	1.26584e-05	1.42407e-05	2.87784	1.58297	1.25907	1.90662	0.0603778
ZNF620_NM_001256168	536	304	356	96	73	34		1.28714e-05	7.3002e-06	8.54892e-06	6.07602e-06	4.62031e-06	2.15193e-06	0.472056	0.632901	0.251719	0.452225	0.0604415
STX12_NM_177424	347	278	271	67	94	42		8.3328e-06	6.67584e-06	6.50775e-06	4.24056e-06	5.94944e-06	2.65826e-06	0.5089	0.891189	0.408476	0.602855	0.060531
COLGALT1_NM_024656	231	314	303	35	43	90		5.54719e-06	7.54034e-06	7.27619e-06	2.21522e-06	2.72155e-06	5.69627e-06	0.39934	0.360932	0.782865	0.514379	0.0607558
HMHA1_NM_001282335	457	901	530	97	109	105		1.09743e-05	2.16365e-05	1.27273e-05	6.13932e-06	6.89882e-06	6.64565e-06	0.559426	0.318852	0.522156	0.466811	0.0610218
ZNF766_NM_001010851	409	603	491	51	104	146		9.82166e-06	1.44803e-05	1.17908e-05	3.22789e-06	6.58236e-06	9.24062e-06	0.32865	0.454572	0.783715	0.522312	0.0613502
KANK2_NM_001136191	238	114	297	125	140	171		5.71529e-06	2.73758e-06	7.13211e-06	7.91149e-06	8.86087e-06	1.08229e-05	1.38427	3.23676	1.51749	2.04617	0.0614671
VPS41_NM_014396	321	217	571	244	246	362		7.70844e-06	5.211e-06	1.37119e-05	1.54432e-05	1.55698e-05	2.29117e-05	2.00342	2.98787	1.67093	2.22074	0.0614832
SNX21_NM_001042633	339	336	371	75	122	78		8.14069e-06	8.06865e-06	8.90913e-06	4.74689e-06	7.72161e-06	4.93677e-06	0.583107	0.95699	0.554125	0.698074	0.0616403
PAM16_NM_016069	525	951	650	124	175	100		1.26073e-05	2.28372e-05	1.5609e-05	7.8482e-06	1.10761e-05	6.32919e-06	0.622514	0.485003	0.405484	0.504334	0.0618153
CCM2_NM_001029835	770	842	550	100	173	201		1.84906e-05	2.02196e-05	1.32076e-05	6.32919e-06	1.09495e-05	1.27217e-05	0.342291	0.541528	0.963208	0.615676	0.0619552
ATIC_NM_004044	604	413	491	152	61	99		1.45044e-05	9.91771e-06	1.17908e-05	9.62037e-06	3.86081e-06	6.2659e-06	0.663275	0.389284	0.531423	0.527994	0.0620008
CDK19_NM_015076	332	183	230	150	154	125		7.97259e-06	4.39453e-06	5.52318e-06	9.49379e-06	9.74696e-06	7.91149e-06	1.1908	2.21797	1.43242	1.61373	0.0620988
ERICH3_NM_001002912	484	440	408	427	220	323		1.16227e-05	1.05661e-05	9.79764e-06	2.70256e-05	1.39242e-05	2.04433e-05	2.32525	1.31782	2.08655	1.90987	0.0621904
SAMD14_NM_174920	632	475	554	158	133	176		1.51767e-05	1.14066e-05	1.33037e-05	1.00001e-05	8.41782e-06	1.11394e-05	0.658911	0.73798	0.837317	0.744736	0.0625527
ABCD1_NM_000033	63	188	189	7	9	23		1.51287e-06	4.5146e-06	4.53861e-06	4.43043e-07	5.69627e-07	1.45571e-06	0.292849	0.126174	0.32074	0.246588	0.0625597
KLF12_NM_007249	404	479	485	57	151	83		9.70159e-06	1.15026e-05	1.16467e-05	3.60764e-06	9.55708e-06	5.25323e-06	0.371861	0.830861	0.451048	0.551257	0.0627764
SAR1A_NM_020150	519	532	856	122	153	116		1.24632e-05	1.27754e-05	2.05558e-05	7.72161e-06	9.68366e-06	7.34186e-06	0.619554	0.757995	0.357167	0.578239	0.0628979
MPV17L2_NM_032683	435	264	519	401	275	232		1.0446e-05	6.33965e-06	1.24632e-05	2.53801e-05	1.74053e-05	1.46837e-05	2.42964	2.74546	1.17817	2.11776	0.0629205
DACH2_NM_001139514	592	333	756	327	323	353		1.42162e-05	7.99661e-06	1.81545e-05	2.06965e-05	2.04433e-05	2.2342e-05	1.45584	2.5565	1.23066	1.74767	0.0630039
LHX9_NM_020204	427	407	399	230	368	227		1.02539e-05	9.77363e-06	9.58152e-06	1.45571e-05	2.32914e-05	1.43673e-05	1.41967	2.38309	1.49948	1.76741	0.0630295
CCDC141_NM_173648	864	643	662	213	209	184		2.07479e-05	1.54409e-05	1.58972e-05	1.34812e-05	1.3228e-05	1.16457e-05	0.64976	0.856687	0.732566	0.746337	0.0630825
FAN1_NM_001146096	715	672	439	342	320	298		1.71699e-05	1.61373e-05	1.05421e-05	2.16458e-05	2.02534e-05	1.8861e-05	1.26069	1.25507	1.78912	1.43496	0.0632794
ACAP2_NM_012287	104	214	286	23	17	32		2.49744e-06	5.13896e-06	6.86796e-06	1.45571e-06	1.07596e-06	2.02534e-06	0.582883	0.209374	0.294897	0.362385	0.0633172
YTHDF2_NM_016258	1383	1194	2081	222	352	346		3.32111e-05	2.86725e-05	4.99728e-05	1.40508e-05	2.22788e-05	2.1899e-05	0.423075	0.777007	0.438219	0.5461	0.0633175
BCL2L14_NM_030766	252	84	247	18	17	25		6.05149e-06	2.01716e-06	5.93142e-06	1.13925e-06	1.07596e-06	1.5823e-06	0.18826	0.533404	0.266766	0.329477	0.0634451
DIS3L2_NM_001257281	634	591	691	36	209	57		1.52248e-05	1.41922e-05	1.65936e-05	2.27851e-06	1.3228e-05	3.60764e-06	0.149658	0.932064	0.217412	0.433045	0.0634644
PTPN11_NM_002834	382	356	619	97	82	91		9.17328e-06	8.54892e-06	1.48646e-05	6.13932e-06	5.18994e-06	5.75956e-06	0.66926	0.607087	0.38747	0.554606	0.0634939
ACTBL2_NM_001017992	362	739	729	400	397	315		8.69301e-06	1.77462e-05	1.75061e-05	2.53168e-05	2.51269e-05	1.9937e-05	2.91231	1.4159	1.13886	1.82236	0.0635691
ARL6IP4_NM_018694	593	890	567	172	138	159		1.42402e-05	2.13723e-05	1.36158e-05	1.08862e-05	8.73428e-06	1.00634e-05	0.76447	0.408673	0.739096	0.637413	0.064038
RND2_NM_005440	418	634	480	153	99	99		1.00378e-05	1.52248e-05	1.15266e-05	9.68366e-06	6.2659e-06	6.2659e-06	0.964722	0.41156	0.543602	0.639961	0.0643976
KDM3A_NM_001146688	469	468	385	325	329	194		1.12625e-05	1.12385e-05	9.24532e-06	2.05699e-05	2.0823e-05	1.22786e-05	1.82641	1.85284	1.32809	1.66911	0.0644647
CD86_NM_006889	839	626	549	338	326	365		2.01476e-05	1.50327e-05	1.31836e-05	2.13927e-05	2.06332e-05	2.31015e-05	1.0618	1.37256	1.7523	1.39555	0.06453
TMEM242_NM_018452	682	891	468	470	352	600		1.63774e-05	2.13963e-05	1.12385e-05	2.97472e-05	2.22788e-05	3.79751e-05	1.81635	1.04124	3.37903	2.07888	0.0646116
NAGA_NM_000262	484	435	344	109	127	71		1.16227e-05	1.0446e-05	8.26076e-06	6.89882e-06	8.03807e-06	4.49373e-06	0.593565	0.769487	0.543985	0.635679	0.0646465
SLC9A6_NM_006359	1591	1491	1478	542	405	367		3.8206e-05	3.58046e-05	3.54924e-05	3.43042e-05	2.56332e-05	2.32281e-05	0.897875	0.71592	0.654453	0.756083	0.0647203
ELMO1_NM_001206482	799	529	459	154	73	103		1.91871e-05	1.27033e-05	1.10223e-05	9.74696e-06	4.62031e-06	6.51907e-06	0.507997	0.363709	0.591441	0.487715	0.0648037
HERC4_NM_001278185	605	401	628	346	286	265		1.45284e-05	9.62955e-06	1.50807e-05	2.1899e-05	1.81015e-05	1.67724e-05	1.50733	1.87979	1.11217	1.49976	0.0650488
NKX2-4_NM_033176	65	259	271	150	127	199		1.5609e-06	6.21958e-06	6.50775e-06	9.49379e-06	8.03807e-06	1.25951e-05	6.08226	1.29238	1.9354	3.10335	0.0650832
LOC152586_NM_001277353	418	504	731	384	287	306		1.00378e-05	1.2103e-05	1.75541e-05	2.43041e-05	1.81648e-05	1.93673e-05	2.42126	1.50085	1.10329	1.67514	0.0651226
RIF1_NM_001177665	665	903	509	185	68	118		1.59692e-05	2.16845e-05	1.2223e-05	1.1709e-05	4.30385e-06	7.46845e-06	0.733224	0.198476	0.611014	0.514238	0.065207
URGCP_NM_001077664	341	463	288	39	107	22		8.18872e-06	1.11184e-05	6.91598e-06	2.46838e-06	6.77224e-06	1.39242e-06	0.301437	0.609101	0.201334	0.370624	0.0652881
PAK3_NM_001128167	100	89	296	179	167	102		2.40138e-06	2.13723e-06	7.10809e-06	1.13293e-05	1.05698e-05	6.45578e-06	4.7178	4.94553	0.908229	3.52386	0.0656223
C11orf21_NM_001142946	140	313	112	186	206	109		3.36194e-06	7.51633e-06	2.68955e-06	1.17723e-05	1.30381e-05	6.89882e-06	3.50164	1.73464	2.56505	2.60044	0.0656975
CHAC2_NM_001008708	403	195	407	175	271	330		9.67757e-06	4.6827e-06	9.77363e-06	1.10761e-05	1.71521e-05	2.08863e-05	1.14451	3.66287	2.13701	2.3148	0.0660024
NGFRAP1_NM_206917	691	248	166	343	317	260		1.65936e-05	5.95543e-06	3.9863e-06	2.17091e-05	2.00635e-05	1.64559e-05	1.30829	3.36895	4.12812	2.93512	0.0661787
CDAN1_NM_138477	751	642	277	62	64	92		1.80344e-05	1.54169e-05	6.65183e-06	3.9241e-06	4.05068e-06	5.82286e-06	0.21759	0.262743	0.875376	0.451903	0.0661903
OR4K13_NM_001004714	550	360	493	271	212	260		1.32076e-05	8.64498e-06	1.18388e-05	1.71521e-05	1.34179e-05	1.64559e-05	1.29865	1.5521	1.39	1.41358	0.0662205
GAL_NM_015973	937	452	766	129	76	164		2.2501e-05	1.08543e-05	1.83946e-05	8.16466e-06	4.81019e-06	1.03799e-05	0.362858	0.443161	0.564289	0.45677	0.0662605
MISP_NM_173481	323	182	279	126	198	171		7.75647e-06	4.37052e-06	6.69986e-06	7.97478e-06	1.25318e-05	1.08229e-05	1.02815	2.86735	1.61539	1.83696	0.0663818
SOX5_NM_001261415	473	443	550	308	376	221		1.13585e-05	1.06381e-05	1.32076e-05	1.94939e-05	2.37978e-05	1.39875e-05	1.71623	2.23703	1.05905	1.67077	0.0665882
HIST1H3E_NM_003532	628	891	582	141	78	199		1.50807e-05	2.13963e-05	1.3976e-05	8.92416e-06	4.93677e-06	1.25951e-05	0.591761	0.23073	0.901191	0.574561	0.066727
TMEM41A_NM_080652	630	757	469	361	285	380		1.51287e-05	1.81785e-05	1.12625e-05	2.28484e-05	1.80382e-05	2.40509e-05	1.51027	0.992284	2.13549	1.54601	0.0668101
YES1_NM_005433	462	305	435	28	85	112		1.10944e-05	7.32422e-06	1.0446e-05	1.77217e-06	5.37981e-06	7.08869e-06	0.159736	0.734524	0.678603	0.524288	0.0669566
OPN1SW_NM_001708	502	724	349	395	286	312		1.20549e-05	1.7386e-05	8.38083e-06	2.50003e-05	1.81015e-05	1.97471e-05	2.07386	1.04115	2.35622	1.82375	0.0669789
CYP46A1_NM_006668	293	295	297	69	92	23		7.03605e-06	7.08408e-06	7.13211e-06	4.36714e-06	5.82286e-06	1.45571e-06	0.620681	0.821964	0.204107	0.548917	0.0672195
STXBP3_NM_007269	693	858	390	153	69	77		1.66416e-05	2.06039e-05	9.36539e-06	9.68366e-06	4.36714e-06	4.87348e-06	0.581896	0.211957	0.520371	0.438075	0.0672432
SNRPB_NM_198216	442	235	829	318	378	471		1.06141e-05	5.64325e-06	1.99075e-05	2.01268e-05	2.39243e-05	2.98105e-05	1.89623	4.23946	1.49745	2.54438	0.067286
MAN2A2_NM_006122	389	365	441	181	336	282		9.34138e-06	8.76505e-06	1.05901e-05	1.14558e-05	2.12661e-05	1.78483e-05	1.22635	2.42624	1.68538	1.77932	0.0672915
C1QTNF7_NM_001135171	534	555	488	319	218	318		1.28234e-05	1.33277e-05	1.17187e-05	2.01901e-05	1.37976e-05	2.01268e-05	1.57448	1.03526	1.71749	1.44241	0.0673411
ACRC_NM_052957	386	674	475	117	123	87		9.26934e-06	1.61853e-05	1.14066e-05	7.40515e-06	7.78491e-06	5.5064e-06	0.798887	0.480986	0.482739	0.587537	0.0673641
ARL11_NM_138450	774	1092	890	254	276	242		1.85867e-05	2.62231e-05	2.13723e-05	1.60761e-05	1.74686e-05	1.53166e-05	0.864927	0.666152	0.716658	0.749246	0.0674616
OPRM1_NM_001145287	1087	1203	1580	287	309	390		2.6103e-05	2.88886e-05	3.79419e-05	1.81648e-05	1.95572e-05	2.46838e-05	0.695888	0.676986	0.65057	0.674481	0.0674774
RFTN1_NM_015150	433	646	478	103	157	79		1.0398e-05	1.55129e-05	1.14786e-05	6.51907e-06	9.93683e-06	5.00006e-06	0.626955	0.640551	0.435598	0.567701	0.0675627
DSG4_NM_001134453	678	317	480	330	541	312		1.62814e-05	7.61238e-06	1.15266e-05	2.08863e-05	3.42409e-05	1.97471e-05	1.28284	4.49806	1.71317	2.49802	0.0676044
RGCC_NM_014059	416	690	1077	91	79	111		9.98975e-06	1.65695e-05	2.58629e-05	5.75956e-06	5.00006e-06	7.0254e-06	0.576547	0.301762	0.27164	0.383317	0.067692
STMN4_NM_030795	951	551	1141	163	99	201		2.28372e-05	1.32316e-05	2.73998e-05	1.03166e-05	6.2659e-06	1.27217e-05	0.451746	0.473555	0.464298	0.4632	0.0677658
EPHB4_NM_004444	456	312	42	243	361	200		1.09503e-05	7.49231e-06	1.00858e-06	1.53799e-05	2.28484e-05	1.26584e-05	1.40452	3.04958	12.5507	5.66826	0.0677916
CCDC158_NM_001042784	726	641	537	186	199	156		1.7434e-05	1.53929e-05	1.28954e-05	1.17723e-05	1.25951e-05	9.87354e-06	0.675248	0.818242	0.765662	0.753051	0.0678418
TCF4_NM_001243231	770	885	1121	61	262	200		1.84906e-05	2.12522e-05	2.69195e-05	3.86081e-06	1.65825e-05	1.26584e-05	0.208798	0.78027	0.470231	0.486433	0.0680049
PREPL_NM_006036	462	628	736	152	104	169		1.10944e-05	1.50807e-05	1.76742e-05	9.62037e-06	6.58236e-06	1.06963e-05	0.867138	0.436476	0.605196	0.63627	0.0680119
SACS_NM_001278055	89	94	282	116	182	119		2.13723e-06	2.2573e-06	6.7719e-06	7.34186e-06	1.15191e-05	7.53174e-06	3.43522	5.10306	1.1122	3.21683	0.0680558
CNOT11_NM_017546	71	186	157	116	91	78		1.70498e-06	4.46657e-06	3.77017e-06	7.34186e-06	5.75956e-06	4.93677e-06	4.30612	1.28948	1.30943	2.30168	0.068317
MROH1_NM_001288814	294	250	227	116	183	212		7.06007e-06	6.00346e-06	5.45114e-06	7.34186e-06	1.15824e-05	1.34179e-05	1.03991	1.92929	2.46148	1.81023	0.0683637
HIST2H4B_NM_001034077	466	411	586	258	292	219		1.11904e-05	9.86968e-06	1.40721e-05	1.63293e-05	1.84812e-05	1.38609e-05	1.45922	1.87253	0.984993	1.43891	0.0684699
GPR139_NM_001002911	437	357	592	40	131	79		1.0494e-05	8.57294e-06	1.42162e-05	2.53168e-06	8.29124e-06	5.00006e-06	0.241249	0.967141	0.351716	0.520035	0.0685351
PNPLA4_NM_001172672	771	656	913	237	124	203		1.85147e-05	1.57531e-05	2.19246e-05	1.50002e-05	7.8482e-06	1.28483e-05	0.810179	0.498201	0.58602	0.631466	0.0692226
GRM8_NM_001127323	443	741	563	326	457	306		1.06381e-05	1.77942e-05	1.35198e-05	2.06332e-05	2.89244e-05	1.93673e-05	1.93955	1.62549	1.43252	1.66585	0.0693189
RAPGEF4_NM_007023	484	391	305	107	40	92		1.16227e-05	9.38941e-06	7.32422e-06	6.77224e-06	2.53168e-06	5.82286e-06	0.582673	0.269631	0.795014	0.549106	0.0693348
LRRC7_NM_020794	309	236	421	63	57	84		7.42027e-06	5.66726e-06	1.01098e-05	3.98739e-06	3.60764e-06	5.31652e-06	0.537364	0.636575	0.525877	0.566605	0.0694512
MS4A6A_NM_152851	516	444	280	310	202	261		1.23911e-05	1.06621e-05	6.72387e-06	1.96205e-05	1.2785e-05	1.65192e-05	1.58343	1.1991	2.4568	1.74644	0.0694916
NIFK_NM_032390	314	484	528	31	119	89		7.54034e-06	1.16227e-05	1.26793e-05	1.96205e-06	7.53174e-06	5.63298e-06	0.260207	0.64802	0.444266	0.450831	0.0696423
USP33_NM_015017	165	320	467	192	296	212		3.96228e-06	7.68443e-06	1.12145e-05	1.2152e-05	1.87344e-05	1.34179e-05	3.06693	2.43797	1.19648	2.23379	0.0697774
TMEM136_NM_001198671	522	527	512	333	257	230		1.25352e-05	1.26553e-05	1.22951e-05	2.10762e-05	1.6266e-05	1.45571e-05	1.68136	1.28531	1.18398	1.38355	0.0698208
DOCK10_NM_014689	457	456	365	102	59	137		1.09743e-05	1.09503e-05	8.76505e-06	6.45578e-06	3.73422e-06	8.67099e-06	0.588262	0.341015	0.989269	0.639516	0.0698927
CHADL_NM_138481	1104	1001	1077	234	366	166		2.65113e-05	2.40378e-05	2.58629e-05	1.48103e-05	2.31648e-05	1.05065e-05	0.558642	0.963682	0.406237	0.642854	0.0699082
OR4X1_NM_001004726	670	629	372	389	281	315		1.60893e-05	1.51047e-05	8.93314e-06	2.46206e-05	1.7785e-05	1.9937e-05	1.53025	1.17745	2.2318	1.6465	0.0699475
ZNF333_NM_032433	290	295	283	267	155	168		6.96401e-06	7.08408e-06	6.79591e-06	1.68989e-05	9.81025e-06	1.0633e-05	2.42661	1.38483	1.56462	1.79202	0.0700571
SLC4A1AP_NM_018158	570	377	813	398	308	498		1.36879e-05	9.05321e-06	1.95232e-05	2.51902e-05	1.94939e-05	3.15194e-05	1.84033	2.15326	1.61445	1.86935	0.0700764
C1QL1_NM_006688	213	172	233	144	90	151		5.11495e-06	4.13038e-06	5.59522e-06	9.11404e-06	5.69627e-06	9.55708e-06	1.78184	1.37912	1.70808	1.62301	0.0701014
HIST1H1E_NM_005321	292	495	236	189	214	277		7.01204e-06	1.18868e-05	5.66726e-06	1.19622e-05	1.35445e-05	1.75319e-05	1.70595	1.13945	3.09353	1.97964	0.0704326
FGF6_NM_020996	691	352	501	100	24	117		1.65936e-05	8.45287e-06	1.20309e-05	6.32919e-06	1.51901e-06	7.40515e-06	0.381425	0.179703	0.61551	0.392212	0.0705255
FAM198B_NM_016613	342	279	226	380	240	168		8.21273e-06	6.69986e-06	5.42713e-06	2.40509e-05	1.51901e-05	1.0633e-05	2.92849	2.26722	1.95924	2.38498	0.0705577
SHROOM3_NM_020859	713	507	536	128	177	154		1.71219e-05	1.2175e-05	1.28714e-05	8.10137e-06	1.12027e-05	9.74696e-06	0.473159	0.920136	0.757256	0.71685	0.0706676
LRP6_NM_002336	363	208	557	69	20	39		8.71702e-06	4.99488e-06	1.33757e-05	4.36714e-06	1.26584e-06	2.46838e-06	0.50099	0.253427	0.184542	0.312987	0.070721
ACVRL1_NM_000020	526	992	494	69	145	60		1.26313e-05	2.38217e-05	1.18628e-05	4.36714e-06	9.17733e-06	3.79751e-06	0.34574	0.38525	0.320119	0.35037	0.0709035
TNFSF11_NM_003701	1169	1194	886	195	354	243		2.80722e-05	2.86725e-05	2.12763e-05	1.23419e-05	2.24053e-05	1.53799e-05	0.43965	0.781422	0.722869	0.64798	0.0711127
EPHB6_NM_001280795	570	468	418	159	112	114		1.36879e-05	1.12385e-05	1.00378e-05	1.00634e-05	7.08869e-06	7.21528e-06	0.735206	0.630753	0.718812	0.694924	0.0712564
MUC5B_NM_002458	562	348	427	45	121	101		1.34958e-05	8.35681e-06	1.02539e-05	2.84814e-06	7.65832e-06	6.39248e-06	0.211039	0.916417	0.623419	0.583625	0.0713646
HMP19_NM_015980	709	791	439	131	172	84		1.70258e-05	1.89949e-05	1.05421e-05	8.29124e-06	1.08862e-05	5.31652e-06	0.486981	0.573111	0.504315	0.521469	0.0714155
SYT1_NM_001135805	493	525	342	211	235	269		1.18388e-05	1.26073e-05	8.21273e-06	1.33546e-05	1.48736e-05	1.70255e-05	1.12803	1.17976	2.07307	1.46029	0.0715168
DOCK11_NM_144658	313	80	294	286	132	232		7.51633e-06	1.92111e-06	7.06007e-06	1.81015e-05	8.35453e-06	1.46837e-05	2.40829	4.34881	2.07983	2.94564	0.0715186
PTP4A2_NM_080391	299	258	529	71	18	61		7.18014e-06	6.19557e-06	1.27033e-05	4.49373e-06	1.13925e-06	3.86081e-06	0.625855	0.183882	0.303921	0.37122	0.0716961
PTGR1_NM_012212	354	543	485	30	114	119		8.5009e-06	1.30395e-05	1.16467e-05	1.89876e-06	7.21528e-06	7.53174e-06	0.22336	0.55334	0.646684	0.474461	0.0718351
FRYL_NM_015030	798	905	485	176	155	145		1.9163e-05	2.17325e-05	1.16467e-05	1.11394e-05	9.81025e-06	9.17733e-06	0.581295	0.451409	0.787976	0.606893	0.0723464
TSEN54_NM_207346	146	73	284	138	104	174		3.50602e-06	1.75301e-06	6.81993e-06	8.73428e-06	6.58236e-06	1.10128e-05	2.49123	3.75489	1.6148	2.6203	0.0725268
SPATA45_NM_001024601	1282	1532	1369	265	486	292		3.07857e-05	3.67892e-05	3.28749e-05	1.67724e-05	3.07599e-05	1.84812e-05	0.544809	0.836112	0.562168	0.647696	0.0727825
YARS2_NM_001040436	779	631	436	171	96	28		1.87068e-05	1.51527e-05	1.047e-05	1.08229e-05	6.07602e-06	1.77217e-06	0.578556	0.400986	0.169262	0.382934	0.0729928
ERO1L_NM_014584	504	298	667	85	106	50		1.2103e-05	7.15612e-06	1.60172e-05	5.37981e-06	6.70894e-06	3.1646e-06	0.444504	0.937511	0.197575	0.52653	0.0732022
RGS4_NM_005613	423	551	393	313	206	260		1.01579e-05	1.32316e-05	9.43744e-06	1.98104e-05	1.30381e-05	1.64559e-05	1.95025	0.985377	1.74368	1.55977	0.0732127
NELFCD_NM_198976	682	618	505	352	402	261		1.63774e-05	1.48405e-05	1.2127e-05	2.22788e-05	2.54434e-05	1.65192e-05	1.36033	1.71445	1.36218	1.47899	0.0737197
MAGOHB_NM_018048	575	406	473	348	212	360		1.3808e-05	9.74961e-06	1.13585e-05	2.20256e-05	1.34179e-05	2.27851e-05	1.59514	1.37625	2.00599	1.65912	0.073724
MCU_NM_138357	497	304	215	251	200	196		1.19349e-05	7.3002e-06	5.16297e-06	1.58863e-05	1.26584e-05	1.24052e-05	1.33108	1.73398	2.40273	1.82259	0.0737273
NAP1L5_NM_153757	336	335	430	186	290	196		8.06865e-06	8.04463e-06	1.03259e-05	1.17723e-05	1.83547e-05	1.24052e-05	1.45902	2.2816	1.20136	1.64733	0.0738179
PCYT2_NM_001282204	1333	885	639	227	80	142		3.20104e-05	2.12522e-05	1.53448e-05	1.43673e-05	5.06335e-06	8.98745e-06	0.448831	0.23825	0.585699	0.42426	0.0740892
PCNXL4_NM_022495	560	610	464	88	166	155		1.34477e-05	1.46484e-05	1.11424e-05	5.56969e-06	1.05065e-05	9.81025e-06	0.414173	0.717241	0.880442	0.670618	0.0743311
FAM134B_NM_001034850	495	661	743	90	36	198		1.18868e-05	1.58731e-05	1.78423e-05	5.69627e-06	2.27851e-06	1.25318e-05	0.479208	0.143545	0.702366	0.441706	0.0743972
MTERFD3_NM_025198	546	862	1056	81	162	207		1.31116e-05	2.06999e-05	2.53586e-05	5.12665e-06	1.02533e-05	1.31014e-05	0.391002	0.49533	0.516646	0.467659	0.074432
ACVR1C_NM_001111031	786	641	631	190	46	182		1.88749e-05	1.53929e-05	1.51527e-05	1.20255e-05	2.91143e-06	1.15191e-05	0.637115	0.189141	0.760202	0.528819	0.0745349
STIM1_NM_003156	374	116	392	272	163	234		8.98117e-06	2.7856e-06	9.41342e-06	1.72154e-05	1.03166e-05	1.48103e-05	1.91683	3.70353	1.57332	2.3979	0.0747133
TTN_NM_001267550	431	295	522	305	200	374		1.035e-05	7.08408e-06	1.25352e-05	1.9304e-05	1.26584e-05	2.36712e-05	1.86513	1.78688	1.88837	1.84679	0.0747684
RDH5_NM_002905	219	106	206	162	98	228		5.25903e-06	2.54547e-06	4.94685e-06	1.02533e-05	6.20261e-06	1.44306e-05	1.94965	2.43673	2.91712	2.4345	0.0748555
SYNGR1_NM_145738	334	388	304	187	206	144		8.02062e-06	9.31737e-06	7.3002e-06	1.18356e-05	1.30381e-05	9.11404e-06	1.47565	1.39934	1.24846	1.37448	0.0748944
PTPN3_NM_001145369	388	337	379	163	210	268		9.31737e-06	8.09266e-06	9.10124e-06	1.03166e-05	1.32913e-05	1.69622e-05	1.10724	1.64239	1.86373	1.53779	0.0749546
NAA40_NM_024771	397	169	204	134	219	231		9.53349e-06	4.05834e-06	4.89882e-06	8.48112e-06	1.38609e-05	1.46204e-05	0.889613	3.41542	2.98448	2.42984	0.0750907
DDAH1_NM_012137	640	416	548	157	139	119		1.53689e-05	9.98975e-06	1.31596e-05	9.93683e-06	8.79758e-06	7.53174e-06	0.646557	0.88066	0.572339	0.699852	0.0751467
HAS3_NM_005329	757	619	404	122	91	154		1.81785e-05	1.48646e-05	9.70159e-06	7.72161e-06	5.75956e-06	9.74696e-06	0.424767	0.38747	1.00468	0.605638	0.0751554
NRSN1_NM_080723	377	366	705	37	48	115		9.05321e-06	8.78906e-06	1.69298e-05	2.3418e-06	3.03801e-06	7.27857e-06	0.258671	0.345658	0.429928	0.344752	0.0751672
TMEM245_NM_032012	399	368	481	135	96	120		9.58152e-06	8.83709e-06	1.15507e-05	8.54441e-06	6.07602e-06	7.59503e-06	0.891759	0.687559	0.657541	0.74562	0.0753818
CHPF_NM_001195731	974	571	946	152	144	237		2.33895e-05	1.37119e-05	2.27171e-05	9.62037e-06	9.11404e-06	1.50002e-05	0.411312	0.664681	0.660304	0.578766	0.0755063
SLC35B2_NM_001286510	871	885	929	323	205	203		2.0916e-05	2.12522e-05	2.23088e-05	2.04433e-05	1.29748e-05	1.28483e-05	0.977397	0.610516	0.575927	0.72128	0.0756149
POT1_NM_015450	223	207	357	168	238	139		5.35508e-06	4.97086e-06	8.57294e-06	1.0633e-05	1.50635e-05	8.79758e-06	1.9856	3.03035	1.0262	2.01405	0.0758323
RFC3_NM_181558	586	561	857	410	371	647		1.40721e-05	1.34718e-05	2.05799e-05	2.59497e-05	2.34813e-05	4.09499e-05	1.84405	1.743	1.9898	1.85895	0.075833
TNFRSF6B_NM_003823	1205	861	585	209	117	158		2.89367e-05	2.06759e-05	1.40481e-05	1.3228e-05	7.40515e-06	1.00001e-05	0.457137	0.358154	0.711849	0.509047	0.0759258
ST5_NM_139157	784	600	752	232	212	195		1.88268e-05	1.44083e-05	1.80584e-05	1.46837e-05	1.34179e-05	1.23419e-05	0.779936	0.931261	0.683445	0.798214	0.0762627
RCBTB1_NM_018191	166	230	409	353	144	293		3.9863e-06	5.52318e-06	9.82166e-06	2.2342e-05	9.11404e-06	1.85445e-05	5.60471	1.65014	1.88813	3.04766	0.0763182
ASPN_NM_017680	438	450	301	532	378	212		1.05181e-05	1.08062e-05	7.22816e-06	3.36713e-05	2.39243e-05	1.34179e-05	3.20128	2.21394	1.85633	2.42385	0.0764081
MAMSTR_NM_001130915	383	478	685	116	64	128		9.1973e-06	1.14786e-05	1.64495e-05	7.34186e-06	4.05068e-06	8.10137e-06	0.798263	0.35289	0.4925	0.547884	0.0764932
DNAJC10_NM_018981	553	686	364	109	42	136		1.32796e-05	1.64735e-05	8.74103e-06	6.89882e-06	2.65826e-06	8.6077e-06	0.519503	0.161366	0.984746	0.555205	0.07664
GNAT3_NM_001102386	546	583	619	125	149	207		1.31116e-05	1.40001e-05	1.48646e-05	7.91149e-06	9.4305e-06	1.31014e-05	0.603398	0.673604	0.881387	0.719463	0.0767575
SBSPON_NM_153225	343	256	417	93	72	18		8.23674e-06	6.14754e-06	1.00138e-05	5.88615e-06	4.55702e-06	1.13925e-06	0.714621	0.741275	0.113769	0.523222	0.0767704
ZNF335_NM_022095	480	183	546	271	280	482		1.15266e-05	4.39453e-06	1.31116e-05	1.71521e-05	1.77217e-05	3.05067e-05	1.48804	4.03268	2.3267	2.61581	0.0770455
SPHK1_NM_001142602	865	723	471	172	85	159		2.0772e-05	1.7362e-05	1.13105e-05	1.08862e-05	5.37981e-06	1.00634e-05	0.524082	0.309861	0.88974	0.574561	0.0770564
CERK_NM_022766	292	172	401	19	36	68		7.01204e-06	4.13038e-06	9.62955e-06	1.20255e-06	2.27851e-06	4.30385e-06	0.171497	0.551646	0.446942	0.390029	0.0771811
C19orf71_NM_001135580	362	167	506	191	258	246		8.69301e-06	4.01031e-06	1.2151e-05	1.20888e-05	1.63293e-05	1.55698e-05	1.39063	4.07183	1.28136	2.24794	0.0771852
SENP8_NM_145204	113	166	107	219	206	68		2.71356e-06	3.9863e-06	2.56948e-06	1.38609e-05	1.30381e-05	4.30385e-06	5.10802	3.27074	1.67499	3.35125	0.0771986
CDKN1B_NM_004064	266	595	392	267	342	223		6.38768e-06	1.42882e-05	9.41342e-06	1.68989e-05	2.16458e-05	1.41141e-05	2.64555	1.51494	1.49936	1.88662	0.0773552
HMGN3_NM_004242	382	133	395	188	183	251		9.17328e-06	3.19384e-06	9.48546e-06	1.18989e-05	1.15824e-05	1.58863e-05	1.29712	3.62649	1.6748	2.19947	0.0774795
SPRR3_NM_005416	291	244	434	208	207	374		6.98802e-06	5.85937e-06	1.0422e-05	1.31647e-05	1.31014e-05	2.36712e-05	1.8839	2.23598	2.27127	2.13038	0.0779034
AMDHD2_NM_015944	635	438	562	261	399	293		1.52488e-05	1.05181e-05	1.34958e-05	1.65192e-05	2.52535e-05	1.85445e-05	1.08331	2.40096	1.3741	1.61946	0.077999
C11orf1_NM_022761	338	356	477	355	249	194		8.11667e-06	8.54892e-06	1.14546e-05	2.24686e-05	1.57597e-05	1.22786e-05	2.76821	1.84347	1.07194	1.89454	0.0780907
AGPAT5_NM_018361	553	503	639	95	103	195		1.32796e-05	1.2079e-05	1.53448e-05	6.01273e-06	6.51907e-06	1.23419e-05	0.452778	0.539705	0.804305	0.598929	0.0783427
USP9X_NM_001039590	303	427	195	168	282	200		7.27619e-06	1.02539e-05	4.6827e-06	1.0633e-05	1.78483e-05	1.26584e-05	1.46135	1.74064	2.70323	1.9684	0.0785111
FAM231A_NM_001282321	1164	1090	965	364	296	209		2.79521e-05	2.61751e-05	2.31733e-05	2.30383e-05	1.87344e-05	1.3228e-05	0.824205	0.715735	0.570829	0.703589	0.0785129
WNK1_NM_001184985	126	99	249	89	123	164		3.02574e-06	2.37737e-06	5.97944e-06	5.63298e-06	7.78491e-06	1.03799e-05	1.86169	3.27459	1.73593	2.29073	0.0788687
CUL4B_NM_003588	1012	714	721	178	98	249		2.4302e-05	1.71459e-05	1.7314e-05	1.1266e-05	6.20261e-06	1.57597e-05	0.463582	0.361755	0.910229	0.578522	0.0789967
LOC100862671_NM_001256829	698	719	623	219	182	88		1.67617e-05	1.72659e-05	1.49606e-05	1.38609e-05	1.15191e-05	5.56969e-06	0.826943	0.667159	0.37229	0.622131	0.0790258
ASIC2_NM_183377	534	1120	909	142	108	215		1.28234e-05	2.68955e-05	2.18286e-05	8.98745e-06	6.83553e-06	1.36078e-05	0.700864	0.254151	0.623392	0.526136	0.079345
SLC6A13_NM_016615	359	505	430	143	83	93		8.62096e-06	1.2127e-05	1.03259e-05	9.05074e-06	5.25323e-06	5.88615e-06	1.04985	0.433185	0.570035	0.684358	0.079407
LECT2_NM_002302	511	297	450	329	376	193		1.22711e-05	7.13211e-06	1.08062e-05	2.0823e-05	2.37978e-05	1.22153e-05	1.69692	3.33671	1.1304	2.05468	0.0794516
TMEM30A_NM_001143958	961	1427	788	165	245	251		2.30773e-05	3.42677e-05	1.89229e-05	1.04432e-05	1.55065e-05	1.58863e-05	0.45253	0.452511	0.839526	0.581522	0.0794544
ABCC3_NM_003786	542	503	785	88	95	187		1.30155e-05	1.2079e-05	1.88509e-05	5.56969e-06	6.01273e-06	1.18356e-05	0.427928	0.497786	0.627854	0.517856	0.0795383
FAM9C_NM_174901	312	75	370	203	148	232		7.49231e-06	1.80104e-06	8.88512e-06	1.28483e-05	9.3672e-06	1.46837e-05	1.71486	5.201	1.65262	2.85616	0.0795823
BRIP1_NM_032043	522	754	613	206	113	86		1.25352e-05	1.81064e-05	1.47205e-05	1.30381e-05	7.15199e-06	5.4431e-06	1.04012	0.394997	0.369764	0.601627	0.0796364
PCTP_NM_021213	560	523	722	285	353	279		1.34477e-05	1.25592e-05	1.7338e-05	1.80382e-05	2.2342e-05	1.76584e-05	1.34135	1.77893	1.01848	1.37959	0.0800255
BRPF3_NM_015695	474	354	406	85	138	60		1.13826e-05	8.5009e-06	9.74961e-06	5.37981e-06	8.73428e-06	3.79751e-06	0.472637	1.02745	0.389504	0.629865	0.0803378
C8orf76_NM_032847	573	151	502	348	223	340		1.37599e-05	3.62609e-06	1.20549e-05	2.20256e-05	1.41141e-05	2.15193e-05	1.60071	3.89238	1.7851	2.42606	0.0805986
C5orf49_NM_001089584	441	240	306	252	152	267		1.05901e-05	5.76332e-06	7.34823e-06	1.59496e-05	9.62037e-06	1.68989e-05	1.50608	1.66924	2.29973	1.82502	0.0806497
AKR1B10_NM_020299	483	984	524	340	489	455		1.15987e-05	2.36296e-05	1.25832e-05	2.15193e-05	3.09497e-05	2.87978e-05	1.85532	1.30979	2.28858	1.8179	0.0807351
DAPK2_NM_014326	310	272	331	93	24	77		7.44429e-06	6.53176e-06	7.94858e-06	5.88615e-06	1.51901e-06	4.87348e-06	0.790693	0.232557	0.613126	0.545459	0.0807497
TUBB6_NM_032525	289	328	104	179	227	132		6.94e-06	7.87654e-06	2.49744e-06	1.13293e-05	1.43673e-05	8.35453e-06	1.63246	1.82406	3.34524	2.26725	0.0808277
HAS3_NM_138612	173	348	387	205	235	150		4.15439e-06	8.35681e-06	9.29335e-06	1.29748e-05	1.48736e-05	9.49379e-06	3.12316	1.77982	1.02157	1.97485	0.0810272
UBE2Z_NM_023079	98	614	461	292	256	397		2.35336e-06	1.47445e-05	1.10704e-05	1.84812e-05	1.62027e-05	2.51269e-05	7.85314	1.0989	2.26974	3.7406	0.0811296
SNX32_NM_152760	778	929	564	154	221	175		1.86828e-05	2.23088e-05	1.35438e-05	9.74696e-06	1.39875e-05	1.10761e-05	0.521709	0.626994	0.817797	0.6555	0.0811636
STAT3_NM_213662	534	510	283	93	100	99		1.28234e-05	1.22471e-05	6.79591e-06	5.88615e-06	6.32919e-06	6.2659e-06	0.459017	0.516793	0.92201	0.632607	0.0813678
HEXIM2_NM_144608	131	243	321	213	293	125		3.14581e-06	5.83536e-06	7.70844e-06	1.34812e-05	1.85445e-05	7.91149e-06	4.28544	3.17796	1.02634	2.82991	0.0813726
GALNT3_NM_004482	483	336	483	221	203	205		1.15987e-05	8.06865e-06	1.15987e-05	1.39875e-05	1.28483e-05	1.29748e-05	1.20596	1.59237	1.11865	1.30566	0.0816405
FPR3_NM_002030	626	682	563	283	283	375		1.50327e-05	1.63774e-05	1.35198e-05	1.79116e-05	1.79116e-05	2.37345e-05	1.19151	1.09368	1.75554	1.34691	0.0818718
KXD1_NM_001171949	639	628	463	375	244	375		1.53448e-05	1.50807e-05	1.11184e-05	2.37345e-05	1.54432e-05	2.37345e-05	1.54674	1.02404	2.1347	1.56849	0.082023
OSTM1_NM_014028	245	186	240	95	109	113		5.88339e-06	4.46657e-06	5.76332e-06	6.01273e-06	6.89882e-06	7.15199e-06	1.02198	1.54454	1.24095	1.26916	0.0820646
MYO16_NM_015011	864	721	714	211	260	155		2.07479e-05	1.7314e-05	1.71459e-05	1.33546e-05	1.64559e-05	9.81025e-06	0.643659	0.95044	0.572164	0.722088	0.0821228
SOGA3_NM_001012279	566	353	470	72	106	139		1.35918e-05	8.47688e-06	1.12865e-05	4.55702e-06	6.70894e-06	8.79758e-06	0.335276	0.79144	0.779478	0.635398	0.0822371
FUCA2_NM_032020	562	559	620	321	289	234		1.34958e-05	1.34237e-05	1.48886e-05	2.03167e-05	1.82914e-05	1.48103e-05	1.50541	1.36261	0.994743	1.28759	0.0822539
KIAA1033_NM_015275	491	563	454	131	176	135		1.17908e-05	1.35198e-05	1.09023e-05	8.29124e-06	1.11394e-05	8.54441e-06	0.703196	0.823931	0.783727	0.770285	0.0824622
A1CF_NM_014576	579	516	220	252	283	261		1.3904e-05	1.23911e-05	5.28304e-06	1.59496e-05	1.79116e-05	1.65192e-05	1.14712	1.44552	3.12683	1.90649	0.082618
ADPRHL1_NM_138430	519	740	547	272	330	299		1.24632e-05	1.77702e-05	1.31356e-05	1.72154e-05	2.08863e-05	1.89243e-05	1.3813	1.17535	1.44069	1.33245	0.0826813
KCTD14_NM_001282406	809	394	569	315	325	410		1.94272e-05	9.46145e-06	1.36639e-05	1.9937e-05	2.05699e-05	2.59497e-05	1.02624	2.17407	1.89915	1.69982	0.0827726
KLK13_NM_015596	207	256	193	155	255	121		4.97086e-06	6.14754e-06	4.63467e-06	9.81025e-06	1.61394e-05	7.65832e-06	1.97355	2.62535	1.6524	2.08377	0.0828314
DGKE_NM_003647	295	224	56	124	192	137		7.08408e-06	5.3791e-06	1.34477e-06	7.8482e-06	1.2152e-05	8.67099e-06	1.10786	2.25912	6.44792	3.27163	0.0828356
LECT1_NM_007015	199	141	309	135	263	153		4.77875e-06	3.38595e-06	7.42027e-06	8.54441e-06	1.66458e-05	9.68366e-06	1.788	4.91613	1.30503	2.66972	0.0828859
PPP1R15A_NM_014330	173	79	203	137	76	164		4.15439e-06	1.89709e-06	4.87481e-06	8.67099e-06	4.81019e-06	1.03799e-05	2.08719	2.53556	2.12929	2.25068	0.0830622
ANXA6_NM_001193544	903	462	538	115	142	99		2.16845e-05	1.10944e-05	1.29194e-05	7.27857e-06	8.98745e-06	6.2659e-06	0.335658	0.81009	0.484998	0.543582	0.0833296
PELI3_NM_145065	372	770	681	97	87	158		8.93314e-06	1.84906e-05	1.63534e-05	6.13932e-06	5.5064e-06	1.00001e-05	0.687251	0.297794	0.6115	0.532182	0.0836728
KCNMB3_NM_171830	1008	392	655	99	108	107		2.42059e-05	9.41342e-06	1.57291e-05	6.2659e-06	6.83553e-06	6.77224e-06	0.258858	0.726147	0.430556	0.471854	0.0837994
NR2C2_NM_003298	247	111	219	157	94	191		5.93142e-06	2.66554e-06	5.25903e-06	9.93683e-06	5.94944e-06	1.20888e-05	1.67529	2.23199	2.29867	2.06865	0.0839102
PSMC4_NM_006503	255	301	282	114	162	177		6.12353e-06	7.22816e-06	6.7719e-06	7.21528e-06	1.02533e-05	1.12027e-05	1.17829	1.41852	1.65429	1.41703	0.0839115
CXCR5_NM_032966	850	376	545	77	39	141		2.04118e-05	9.0292e-06	1.30875e-05	4.87348e-06	2.46838e-06	8.92416e-06	0.238758	0.273378	0.681882	0.398006	0.0840586
YPEL4_NM_145008	812	748	445	450	323	376		1.94992e-05	1.79623e-05	1.06862e-05	2.84814e-05	2.04433e-05	2.37978e-05	1.46064	1.13812	2.22697	1.60858	0.084065
FAM71F2_NM_001290254	684	1285	1242	516	753	638		1.64255e-05	3.08578e-05	2.98252e-05	3.26586e-05	4.76588e-05	4.03802e-05	1.98829	1.54447	1.3539	1.62889	0.0841319
CACNB1_NM_000723	414	409	262	43	110	73		9.94173e-06	9.82166e-06	6.29162e-06	2.72155e-06	6.96211e-06	4.62031e-06	0.273751	0.708853	0.734359	0.572321	0.0842723
MORN4_NM_001098831	399	325	169	193	236	152		9.58152e-06	7.80449e-06	4.05834e-06	1.22153e-05	1.49369e-05	9.62037e-06	1.27489	1.91388	2.37052	1.8531	0.084442
DNALI1_NM_003462	563	597	300	365	397	226		1.35198e-05	1.43363e-05	7.20415e-06	2.31015e-05	2.51269e-05	1.4304e-05	1.70872	1.75268	1.98552	1.81564	0.0846721
RIPK2_NM_003821	740	613	1003	102	233	164		1.77702e-05	1.47205e-05	2.40859e-05	6.45578e-06	1.4747e-05	1.03799e-05	0.363292	1.0018	0.430953	0.598682	0.0846856
GPBP1_NM_001127235	766	756	647	238	160	61		1.83946e-05	1.81545e-05	1.55369e-05	1.50635e-05	1.01267e-05	3.86081e-06	0.818908	0.557808	0.248492	0.541736	0.08482
LHX6_NM_199160	338	248	366	259	137	266		8.11667e-06	5.95543e-06	8.78906e-06	1.63926e-05	8.67099e-06	1.68356e-05	2.01962	1.45598	1.91552	1.79704	0.08493
DHFR_NM_000791	518	441	826	136	54	132		1.24392e-05	1.05901e-05	1.98354e-05	8.6077e-06	3.41776e-06	8.35453e-06	0.691984	0.322732	0.421193	0.478636	0.0850411
C14orf80_NM_001134877	824	412	842	119	84	177		1.97874e-05	9.8937e-06	2.02196e-05	7.53174e-06	5.31652e-06	1.12027e-05	0.380633	0.537364	0.554049	0.490682	0.0850532
CLEC2A_NM_001130711	730	717	1207	244	99	157		1.75301e-05	1.72179e-05	2.89847e-05	1.54432e-05	6.2659e-06	9.93683e-06	0.880955	0.363917	0.34283	0.529234	0.0852375
PPP2R5A_NM_006243	545	501	232	308	303	209		1.30875e-05	1.20309e-05	5.57121e-06	1.94939e-05	1.91775e-05	1.3228e-05	1.4895	1.59401	2.37435	1.81929	0.0854173
KRTAP19-2_NM_181608	1020	1138	653	155	277	179		2.44941e-05	2.73277e-05	1.5681e-05	9.81025e-06	1.75319e-05	1.13293e-05	0.400515	0.641541	0.722481	0.588179	0.0854319
GARNL3_NM_032293	302	405	349	320	212	175		7.25218e-06	9.7256e-06	8.38083e-06	2.02534e-05	1.34179e-05	1.10761e-05	2.79274	1.37965	1.3216	1.83133	0.0855242
ARID5B_NM_032199	454	270	382	266	162	276		1.09023e-05	6.48373e-06	9.17328e-06	1.68356e-05	1.02533e-05	1.74686e-05	1.54423	1.58139	1.90429	1.67664	0.0855613
MRPL50_NM_019051	819	927	792	303	226	206		1.96673e-05	2.22608e-05	1.9019e-05	1.91775e-05	1.4304e-05	1.30381e-05	0.975092	0.642563	0.685534	0.767729	0.0856074
ANKRD35_NM_001280799	389	237	473	202	223	346		9.34138e-06	5.69128e-06	1.13585e-05	1.2785e-05	1.41141e-05	2.1899e-05	1.36864	2.47995	1.92798	1.92552	0.0857712
TRMT10A_NM_152292	396	354	384	82	18	122		9.50948e-06	8.5009e-06	9.22131e-06	5.18994e-06	1.13925e-06	7.72161e-06	0.545765	0.134016	0.837366	0.505716	0.0862567
CCAR1_NM_001282960	675	644	597	185	77	198		1.62093e-05	1.54649e-05	1.43363e-05	1.1709e-05	4.87348e-06	1.25318e-05	0.722362	0.315131	0.874133	0.637209	0.0862933
RNF14_NM_183398	592	972	543	108	188	112		1.42162e-05	2.33414e-05	1.30395e-05	6.83553e-06	1.18989e-05	7.08869e-06	0.480827	0.509775	0.543632	0.511411	0.0863626
AKAP11_NM_016248	255	683	382	31	88	30		6.12353e-06	1.64014e-05	9.17328e-06	1.96205e-06	5.56969e-06	1.89876e-06	0.320412	0.339585	0.206988	0.288995	0.0864098
MS4A10_NM_206893	261	230	131	195	401	160		6.26761e-06	5.52318e-06	3.14581e-06	1.23419e-05	2.53801e-05	1.01267e-05	1.96916	4.59519	3.21911	3.26115	0.0865175
MGEA5_NM_001142434	958	580	565	70	200	105		2.30052e-05	1.3928e-05	1.35678e-05	4.43043e-06	1.26584e-05	6.64565e-06	0.192584	0.908843	0.48981	0.530412	0.0866059
WWC3_NM_015691	223	218	305	23	28	83		5.35508e-06	5.23501e-06	7.32422e-06	1.45571e-06	1.77217e-06	5.25323e-06	0.271838	0.338523	0.717241	0.442534	0.0868404
NEK6_NM_001166167	544	611	371	384	242	290		1.30635e-05	1.46725e-05	8.90913e-06	2.43041e-05	1.53166e-05	1.83547e-05	1.86045	1.0439	2.06021	1.65486	0.0868657
CD63_NM_001780	377	1002	536	116	62	46		9.05321e-06	2.40619e-05	1.28714e-05	7.34186e-06	3.9241e-06	2.91143e-06	0.810968	0.163084	0.226193	0.400082	0.0870081
NLRP2_NM_001174081	759	920	876	302	243	228		1.82265e-05	2.20927e-05	2.10361e-05	1.91142e-05	1.53799e-05	1.44306e-05	1.0487	0.696154	0.68599	0.810282	0.0870981
KMT2C_NM_170606	37	51	222	96	77	111		8.88512e-07	1.22471e-06	5.33107e-06	6.07602e-06	4.87348e-06	7.0254e-06	6.83843	3.97931	1.31782	4.04519	0.0873457
SHISA9_NM_001145204	193	66	93	127	60	130		4.63467e-06	1.58491e-06	2.23329e-06	8.03807e-06	3.79751e-06	8.22795e-06	1.73434	2.39604	3.68423	2.60487	0.0873947
NPAP1_NM_018958	354	661	567	276	293	269		8.5009e-06	1.58731e-05	1.36158e-05	1.74686e-05	1.85445e-05	1.70255e-05	2.05491	1.1683	1.25042	1.49121	0.0874033
HSD3B2_NM_000198	559	499	333	291	362	213		1.34237e-05	1.19829e-05	7.99661e-06	1.84179e-05	2.29117e-05	1.34812e-05	1.37204	1.91203	1.68586	1.65665	0.0875664
SFRP4_NM_003014	832	875	433	156	82	170		1.99795e-05	2.10121e-05	1.0398e-05	9.87354e-06	5.18994e-06	1.07596e-05	0.494183	0.246998	1.03478	0.591987	0.0880864
KCNE1_NM_001270405	822	618	551	217	114	93		1.97394e-05	1.48405e-05	1.32316e-05	1.37343e-05	7.21528e-06	5.88615e-06	0.695784	0.486187	0.444855	0.542275	0.0882586
SLC6A5_NM_004211	231	342	618	228	385	270		5.54719e-06	8.21273e-06	1.48405e-05	1.44306e-05	2.43674e-05	1.70888e-05	2.60142	2.96703	1.1515	2.23998	0.0884038
FAM20B_NM_014864	909	609	839	143	259	106		2.18286e-05	1.46244e-05	2.01476e-05	9.05074e-06	1.63926e-05	6.70894e-06	0.414628	1.12091	0.33299	0.622841	0.0886876
ABCC8_NM_001287174	1349	677	914	260	88	165		3.23947e-05	1.62574e-05	2.19486e-05	1.64559e-05	5.56969e-06	1.04432e-05	0.507982	0.342595	0.4758	0.442126	0.088766
SOS2_NM_006939	88	383	183	153	231	149		2.11322e-06	9.1973e-06	4.39453e-06	9.68366e-06	1.46204e-05	9.4305e-06	4.58243	1.58964	2.14596	2.77268	0.08884
ZNF454_NM_182594	512	299	431	60	125	83		1.22951e-05	7.18014e-06	1.035e-05	3.79751e-06	7.91149e-06	5.25323e-06	0.308865	1.10186	0.50756	0.639428	0.0888793
FKBP6_NM_001135211	569	448	620	180	33	94		1.36639e-05	1.07582e-05	1.48886e-05	1.13925e-05	2.08863e-06	5.94944e-06	0.833772	0.194143	0.399598	0.475838	0.0890183
UBE2V1_NM_001282578	1726	1502	1641	676	883	734		4.14479e-05	3.60688e-05	3.94067e-05	4.27853e-05	5.58868e-05	4.64563e-05	1.03227	1.54945	1.17889	1.25354	0.0890408
EDNRB_NM_001201397	649	900	1101	124	230	238		1.5585e-05	2.16124e-05	2.64392e-05	7.8482e-06	1.45571e-05	1.50635e-05	0.503575	0.673554	0.56974	0.582289	0.0893589
MYC_NM_002467	125	582	327	199	293	363		3.00173e-06	1.3976e-05	7.85252e-06	1.25951e-05	1.85445e-05	2.2975e-05	4.19595	1.32688	2.92581	2.81621	0.0893962
LPXN_NM_004811	669	905	663	178	244	173		1.60653e-05	2.17325e-05	1.59212e-05	1.1266e-05	1.54432e-05	1.09495e-05	0.701263	0.710605	0.687732	0.699867	0.0895241
OR4P4_NM_001004124	942	941	768	358	453	449		2.2621e-05	2.2597e-05	1.84426e-05	2.26585e-05	2.86712e-05	2.84181e-05	1.00166	1.26881	1.54089	1.27045	0.0896382
PPP1R12B_NM_001197131	785	372	182	438	282	334		1.88509e-05	8.93314e-06	4.37052e-06	2.77219e-05	1.78483e-05	2.11395e-05	1.47059	1.99799	4.83684	2.76847	0.0896752
CYB5R3_NM_001171660	507	288	438	181	326	305		1.2175e-05	6.91598e-06	1.05181e-05	1.14558e-05	2.06332e-05	1.9304e-05	0.94093	2.9834	1.83532	1.91989	0.0896753
MOB4_NM_199482	369	654	830	319	357	411		8.8611e-06	1.5705e-05	1.99315e-05	2.01901e-05	2.25952e-05	2.6013e-05	2.27851	1.43872	1.30512	1.67412	0.0901388
RNF24_NM_007219	700	313	859	130	17	96		1.68097e-05	7.51633e-06	2.06279e-05	8.22795e-06	1.07596e-06	6.07602e-06	0.489477	0.14315	0.294554	0.30906	0.0902057
SLC25A25_NM_001006641	328	198	227	193	305	135		7.87654e-06	4.75474e-06	5.45114e-06	1.22153e-05	1.9304e-05	8.54441e-06	1.55085	4.05996	1.56745	2.39275	0.0903429
NEURL4_NM_032442	360	228	461	264	280	159		8.64498e-06	5.47515e-06	1.10704e-05	1.67091e-05	1.77217e-05	1.00634e-05	1.93281	3.23676	0.90904	2.0262	0.0905074
CUL4B_NM_001079872	381	667	336	102	49	91		9.14927e-06	1.60172e-05	8.06865e-06	6.45578e-06	3.1013e-06	5.75956e-06	0.705606	0.193623	0.71382	0.537683	0.0906338
ATG10_NM_001131028	339	288	306	96	97	49		8.14069e-06	6.91598e-06	7.34823e-06	6.07602e-06	6.13932e-06	3.1013e-06	0.746377	0.8877	0.422048	0.685375	0.0906554
DSCR3_NM_006052	513	586	731	111	206	91		1.23191e-05	1.40721e-05	1.75541e-05	7.0254e-06	1.30381e-05	5.75956e-06	0.570286	0.926523	0.328103	0.608304	0.0906638
DGCR6_NM_005675	915	580	789	130	155	244		2.19727e-05	1.3928e-05	1.89469e-05	8.22795e-06	9.81025e-06	1.54432e-05	0.374463	0.704353	0.815079	0.631298	0.0906707
CHRNA9_NM_017581	307	224	88	157	124	129		7.37225e-06	5.3791e-06	2.11322e-06	9.93683e-06	7.8482e-06	8.16466e-06	1.34787	1.45902	3.86362	2.2235	0.0906864
ACADVL_NM_001270447	412	323	596	123	68	84		9.8937e-06	7.75647e-06	1.43122e-05	7.78491e-06	4.30385e-06	5.31652e-06	0.786855	0.554873	0.371467	0.571065	0.0910156
AFF3_NM_002285	697	596	496	179	186	145		1.67376e-05	1.43122e-05	1.19109e-05	1.13293e-05	1.17723e-05	9.17733e-06	0.676873	0.822533	0.770501	0.756636	0.0911048
ADIRF_NM_006829	338	468	347	130	38	52		8.11667e-06	1.12385e-05	8.3328e-06	8.22795e-06	2.40509e-06	3.29118e-06	1.01371	0.214005	0.394967	0.540894	0.0912243
MYO1E_NM_004998	993	1099	886	294	320	168		2.38457e-05	2.63912e-05	2.12763e-05	1.86078e-05	2.02534e-05	1.0633e-05	0.780342	0.767431	0.499761	0.682511	0.0913796
TNPO2_NM_001136196	447	751	916	166	133	152		1.07342e-05	1.80344e-05	2.19967e-05	1.05065e-05	8.41782e-06	9.62037e-06	0.978785	0.466765	0.437356	0.627635	0.0917607
PRSS46_NM_001205271	485	327	594	311	215	381		1.16467e-05	7.85252e-06	1.42642e-05	1.96838e-05	1.36078e-05	2.41142e-05	1.69007	1.73292	1.69054	1.70451	0.0918231
PDE4DIP_NM_001195260	692	1189	724	225	153	184		1.66176e-05	2.85524e-05	1.7386e-05	1.42407e-05	9.68366e-06	1.16457e-05	0.856965	0.339154	0.669832	0.621984	0.0919516
RAB11FIP2_NM_014904	1011	731	496	209	101	86		2.4278e-05	1.75541e-05	1.19109e-05	1.3228e-05	6.39248e-06	5.4431e-06	0.544856	0.364159	0.456987	0.455334	0.0921025
TTLL5_NM_015072	349	591	609	345	511	261		8.38083e-06	1.41922e-05	1.46244e-05	2.18357e-05	3.23422e-05	1.65192e-05	2.60544	2.27887	1.12956	2.00462	0.0922186
UBR2_NM_015255	525	1032	738	198	123	154		1.26073e-05	2.47823e-05	1.77222e-05	1.25318e-05	7.78491e-06	9.74696e-06	0.994014	0.314132	0.549985	0.619377	0.0922657
MAMDC4_NM_206920	404	973	476	97	73	82		9.70159e-06	2.33655e-05	1.14306e-05	6.13932e-06	4.62031e-06	5.18994e-06	0.632816	0.197741	0.45404	0.428199	0.0922786
DDX59_NM_001031725	896	500	917	171	63	203		2.15164e-05	1.20069e-05	2.20207e-05	1.08229e-05	3.98739e-06	1.28483e-05	0.503008	0.332091	0.583463	0.472854	0.0922921
HSF1_NM_005526	712	1076	656	247	125	43		1.70978e-05	2.58389e-05	1.57531e-05	1.56331e-05	7.91149e-06	2.72155e-06	0.914332	0.306185	0.172763	0.464427	0.092335
SLCO5A1_NM_001146009	378	620	477	131	134	67		9.07723e-06	1.48886e-05	1.14546e-05	8.29124e-06	8.48112e-06	4.24056e-06	0.913411	0.569639	0.370206	0.617752	0.0924768
PAQR9_NM_198504	213	586	295	66	34	15		5.11495e-06	1.40721e-05	7.08408e-06	4.17727e-06	2.15193e-06	9.49379e-07	0.816679	0.152921	0.134016	0.367872	0.0925393
LRRC52_NM_001005214	639	915	1085	243	230	174		1.53448e-05	2.19727e-05	2.6055e-05	1.53799e-05	1.45571e-05	1.10128e-05	1.00229	0.662512	0.422675	0.695825	0.0925732
PREB_NM_013388	387	794	755	60	100	178		9.29335e-06	1.9067e-05	1.81304e-05	3.79751e-06	6.32919e-06	1.1266e-05	0.408627	0.331945	0.621384	0.453985	0.0929837
BRINP1_NM_014618	299	173	335	127	267	206		7.18014e-06	4.15439e-06	8.04463e-06	8.03807e-06	1.68989e-05	1.30381e-05	1.11949	4.06773	1.62072	2.26931	0.0930985
TXNRD2_NM_006440	653	456	684	168	118	178		1.5681e-05	1.09503e-05	1.64255e-05	1.0633e-05	7.46845e-06	1.1266e-05	0.678083	0.682031	0.685884	0.681999	0.0931079
KLB_NM_175737	363	681	340	263	254	353		8.71702e-06	1.63534e-05	8.1647e-06	1.66458e-05	1.60761e-05	2.2342e-05	1.90957	0.983045	2.73642	1.87635	0.093119
LHFPL3_NM_199000	401	528	711	135	116	141		9.62955e-06	1.26793e-05	1.70738e-05	8.54441e-06	7.34186e-06	8.92416e-06	0.887312	0.579043	0.522681	0.663012	0.0931397
XPO7_NM_015024	248	458	55	222	324	165		5.95543e-06	1.09983e-05	1.32076e-06	1.40508e-05	2.05066e-05	1.04432e-05	2.35933	1.86452	7.90693	4.04359	0.0931813
ATE1_NM_001288736	421	350	558	140	78	37		1.01098e-05	8.40484e-06	1.33997e-05	8.86087e-06	4.93677e-06	2.3418e-06	0.876461	0.587372	0.174765	0.546199	0.0931826
ANKUB1_NM_001144960	399	694	522	79	143	138		9.58152e-06	1.66656e-05	1.25352e-05	5.00006e-06	9.05074e-06	8.73428e-06	0.521844	0.543079	0.69678	0.587234	0.0933749
ADAMTS3_NM_014243	283	870	523	26	62	100		6.79591e-06	2.0892e-05	1.25592e-05	1.64559e-06	3.9241e-06	6.32919e-06	0.242144	0.187828	0.503947	0.311306	0.0934007
SUPV3L1_NM_003171	781	301	452	472	438	249		1.87548e-05	7.22816e-06	1.08543e-05	2.98738e-05	2.77219e-05	1.57597e-05	1.59286	3.83526	1.45194	2.29335	0.0935387
OR2T12_NM_001004692	430	385	370	283	160	256		1.03259e-05	9.24532e-06	8.88512e-06	1.79116e-05	1.01267e-05	1.62027e-05	1.73462	1.09533	1.82358	1.55118	0.093601
KCNQ3_NM_004519	158	265	441	161	183	236		3.79419e-06	6.36366e-06	1.05901e-05	1.019e-05	1.15824e-05	1.49369e-05	2.68569	1.82009	1.41046	1.97208	0.0938379
PPBP_NM_002704	614	362	331	455	217	326		1.47445e-05	8.69301e-06	7.94858e-06	2.87978e-05	1.37343e-05	2.06332e-05	1.95312	1.57993	2.59583	2.04296	0.0946107
PAPL_NM_001004318	352	134	262	341	131	238		8.45287e-06	3.21785e-06	6.29162e-06	2.15825e-05	8.29124e-06	1.50635e-05	2.55328	2.57664	2.39421	2.50804	0.0948659
TRAM1_NM_014294	855	750	1014	278	148	248		2.05318e-05	1.80104e-05	2.435e-05	1.75952e-05	9.3672e-06	1.56964e-05	0.85697	0.5201	0.644615	0.673895	0.0948795
C1QTNF5_NM_015645	1139	644	949	604	419	513		2.73518e-05	1.54649e-05	2.27891e-05	3.82283e-05	2.65193e-05	3.24688e-05	1.39766	1.71481	1.42475	1.5124	0.0949948
PLEKHG5_NM_001265592	550	566	363	30	145	111		1.32076e-05	1.35918e-05	8.71702e-06	1.89876e-06	9.17733e-06	7.0254e-06	0.143762	0.675209	0.805941	0.541638	0.0950472
DMD_NM_004018	295	530	536	257	299	214		7.08408e-06	1.27273e-05	1.28714e-05	1.6266e-05	1.89243e-05	1.35445e-05	2.29614	1.4869	1.05229	1.61178	0.0951064
CATSPER4_NM_198137	602	817	509	125	203	95		1.44563e-05	1.96193e-05	1.2223e-05	7.91149e-06	1.28483e-05	6.01273e-06	0.547268	0.654879	0.491918	0.564688	0.0951728
PIP4K2A_NM_005028	184	161	276	30	39	61		4.41854e-06	3.86623e-06	6.62782e-06	1.89876e-06	2.46838e-06	3.86081e-06	0.429725	0.638448	0.582516	0.550229	0.0954825
WDYHV1_NM_001283024	386	502	379	42	71	145		9.26934e-06	1.20549e-05	9.10124e-06	2.65826e-06	4.49373e-06	9.17733e-06	0.28678	0.37277	1.00836	0.55597	0.0957009
CHRNE_NM_000080	651	1329	1377	282	169	205		1.5633e-05	3.19144e-05	3.3067e-05	1.78483e-05	1.06963e-05	1.29748e-05	1.14171	0.335157	0.39238	0.623082	0.0960415
TCEB2_NM_207013	159	439	118	198	224	143		3.8182e-06	1.05421e-05	2.83363e-06	1.25318e-05	1.41774e-05	9.05074e-06	3.28212	1.34484	3.19404	2.607	0.0960529
NBEAL1_NM_001114132	237	455	429	190	207	201		5.69128e-06	1.09263e-05	1.03019e-05	1.20255e-05	1.31014e-05	1.27217e-05	2.11296	1.19907	1.23488	1.51564	0.0960592
DOT1L_NM_032482	526	370	659	167	31	42		1.26313e-05	8.88512e-06	1.58251e-05	1.05698e-05	1.96205e-06	2.65826e-06	0.836792	0.220824	0.167977	0.408531	0.0964566
SGPP1_NM_030791	256	380	127	43	42	15		6.14754e-06	9.12526e-06	3.04976e-06	2.72155e-06	2.65826e-06	9.49379e-07	0.442706	0.291308	0.311297	0.348437	0.0964697
AMMECR1L_NM_031445	185	597	598	29	65	78		4.44256e-06	1.43363e-05	1.43603e-05	1.83547e-06	4.11397e-06	4.93677e-06	0.413155	0.286963	0.34378	0.347966	0.096591
CEP290_NM_025114	821	418	968	171	108	137		1.97154e-05	1.00378e-05	2.32454e-05	1.08229e-05	6.83553e-06	8.67099e-06	0.548959	0.68098	0.37302	0.53432	0.0967235
TJAP1_NM_001146020	508	707	927	139	153	200		1.2199e-05	1.69778e-05	2.22608e-05	8.79758e-06	9.68366e-06	1.26584e-05	0.72117	0.570373	0.56864	0.620061	0.0968301
ZCCHC11_NM_015269	827	497	407	125	99	115		1.98594e-05	1.19349e-05	9.77363e-06	7.91149e-06	6.2659e-06	7.27857e-06	0.398374	0.525008	0.744715	0.556032	0.0968445
UBE2S_NM_014501	458	414	280	65	84	120		1.09983e-05	9.94173e-06	6.72387e-06	4.11397e-06	5.31652e-06	7.59503e-06	0.374054	0.534768	1.12956	0.679462	0.0968469
NXPH3_NM_007225	735	271	738	88	34	123		1.76502e-05	6.50775e-06	1.77222e-05	5.56969e-06	2.15193e-06	7.78491e-06	0.31556	0.330671	0.439274	0.361835	0.0969179
IGFBP4_NM_001552	416	355	307	240	151	286		9.98975e-06	8.52491e-06	7.37225e-06	1.51901e-05	9.55708e-06	1.81015e-05	1.52056	1.12108	2.45536	1.699	0.0970901
NSUN2_NM_001193455	592	661	985	162	217	95		1.42162e-05	1.58731e-05	2.36536e-05	1.02533e-05	1.37343e-05	6.01273e-06	0.721241	0.865257	0.254199	0.613566	0.0970951
MAT2B_NM_013283	402	594	390	221	267	375		9.65356e-06	1.42642e-05	9.36539e-06	1.39875e-05	1.68989e-05	2.37345e-05	1.44895	1.18471	2.53427	1.72264	0.0971117
RGSL1_NM_001137669	539	777	714	286	498	425		1.29435e-05	1.86587e-05	1.71459e-05	1.81015e-05	3.15194e-05	2.68991e-05	1.39851	1.68925	1.56884	1.5522	0.0971641
SETD2_NM_014159	86	351	297	230	125	212		2.06519e-06	8.42885e-06	7.13211e-06	1.45571e-05	7.91149e-06	1.34179e-05	7.04882	0.93862	1.88134	3.28959	0.0974619
BEND5_NM_024603	202	113	145	76	103	151		4.85079e-06	2.71356e-06	3.48201e-06	4.81019e-06	6.51907e-06	9.55708e-06	0.991629	2.4024	2.74471	2.04625	0.0974785
HRH1_NM_001098212	284	308	328	76	47	108		6.81993e-06	7.39626e-06	7.87654e-06	4.81019e-06	2.97472e-06	6.83553e-06	0.705313	0.402192	0.867834	0.658447	0.0974826
RFX1_NM_002918	576	388	393	231	206	263		1.3832e-05	9.31737e-06	9.43744e-06	1.46204e-05	1.30381e-05	1.66458e-05	1.057	1.39934	1.7638	1.40671	0.0978282
CHKA_NM_001277	721	444	390	132	30	108		1.7314e-05	1.06621e-05	9.36539e-06	8.35453e-06	1.89876e-06	6.83553e-06	0.482531	0.178084	0.729871	0.463495	0.0979796
TMEM259_NM_033420	497	1235	790	94	202	80		1.19349e-05	2.96571e-05	1.89709e-05	5.94944e-06	1.2785e-05	5.06335e-06	0.498492	0.431093	0.266901	0.398829	0.0979989
RAET1E_NM_001243325	559	544	1190	108	92	141		1.34237e-05	1.30635e-05	2.85765e-05	6.83553e-06	5.82286e-06	8.92416e-06	0.509212	0.445734	0.312291	0.422412	0.0980737
SLC25A48_NM_145282	341	237	425	268	146	309		8.18872e-06	5.69128e-06	1.02059e-05	1.69622e-05	9.24062e-06	1.95572e-05	2.07142	1.62365	1.91627	1.87044	0.0981113
COPA_NM_004371	563	478	330	139	101	79		1.35198e-05	1.14786e-05	7.92456e-06	8.79758e-06	6.39248e-06	5.00006e-06	0.650719	0.556904	0.630957	0.61286	0.0981542
RNF126_NM_194460	364	719	761	96	171	50		8.74103e-06	1.72659e-05	1.82745e-05	6.07602e-06	1.08229e-05	3.1646e-06	0.695115	0.626836	0.17317	0.498374	0.0982028
PF4_NM_002619	758	481	552	131	159	172		1.82025e-05	1.15507e-05	1.32556e-05	8.29124e-06	1.00634e-05	1.08862e-05	0.455501	0.871242	0.821252	0.715998	0.0982156
SF3B5_NM_031287	506	239	293	284	159	295		1.2151e-05	5.73931e-06	7.03605e-06	1.79749e-05	1.00634e-05	1.86711e-05	1.47929	1.75342	2.65364	1.96212	0.0984544
GRAMD3_NM_001146322	671	622	549	481	490	247		1.61133e-05	1.49366e-05	1.31836e-05	3.04434e-05	3.1013e-05	1.56331e-05	1.88934	2.07631	1.1858	1.71715	0.098533
CTNNB1_NM_001904	136	217	375	136	166	246		3.26588e-06	5.211e-06	9.00519e-06	8.6077e-06	1.05065e-05	1.55698e-05	2.63564	2.01621	1.72898	2.12694	0.0987238
OR51V1_NM_001004760	530	583	834	128	155	195		1.27273e-05	1.40001e-05	2.00275e-05	8.10137e-06	9.81025e-06	1.23419e-05	0.636533	0.700729	0.616248	0.65117	0.0987255
SMPD2_NM_003080	228	454	275	66	56	71		5.47515e-06	1.09023e-05	6.6038e-06	4.17727e-06	3.54435e-06	4.49373e-06	0.76295	0.325102	0.680475	0.589509	0.0990613
USP31_NM_020718	141	204	82	72	129	97		3.38595e-06	4.89882e-06	1.96913e-06	4.55702e-06	8.16466e-06	6.13932e-06	1.34586	1.66666	3.11777	2.04343	0.0996286
DBF4B_NM_145663	472	568	661	66	144	181		1.13345e-05	1.36399e-05	1.58731e-05	4.17727e-06	9.11404e-06	1.14558e-05	0.368543	0.668192	0.721712	0.586149	0.099642
L3MBTL1_NM_015478	900	703	381	115	137	131		2.16124e-05	1.68817e-05	9.14927e-06	7.27857e-06	8.67099e-06	8.29124e-06	0.336777	0.513632	0.906219	0.585543	0.0997976
ELANE_NM_001972	690	745	893	132	130	277		1.65695e-05	1.78903e-05	2.14444e-05	8.35453e-06	8.22795e-06	1.75319e-05	0.50421	0.459911	0.817552	0.593891	0.0999995
C5orf20_NM_130848	444	505	448	149	162	112		1.06621e-05	1.2127e-05	1.07582e-05	9.4305e-06	1.02533e-05	7.08869e-06	0.884484	0.845494	0.658911	0.796296	0.100035
CLEC6A_NM_001007033	759	862	236	66	104	55		1.82265e-05	2.06999e-05	5.66726e-06	4.17727e-06	6.58236e-06	3.48106e-06	0.229186	0.31799	0.614239	0.387138	0.100084
KHSRP_NM_003685	125	110	269	94	138	213		3.00173e-06	2.64152e-06	6.45972e-06	5.94944e-06	8.73428e-06	1.34812e-05	1.982	3.30654	2.08696	2.4585	0.100159
TMEM87A_NM_001286487	811	990	779	252	279	149		1.94752e-05	2.37737e-05	1.87068e-05	1.59496e-05	1.76584e-05	9.4305e-06	0.818967	0.742773	0.504122	0.688621	0.100287
MAGEB3_NM_002365	723	818	693	199	246	257		1.7362e-05	1.96433e-05	1.66416e-05	1.25951e-05	1.55698e-05	1.6266e-05	0.72544	0.792627	0.977432	0.831833	0.100534
DLX2_NM_004405	342	678	520	235	359	322		8.21273e-06	1.62814e-05	1.24872e-05	1.48736e-05	2.27218e-05	2.038e-05	1.81104	1.39557	1.63207	1.61289	0.100746
MAATS1_NM_033364	364	1217	773	29	145	87		8.74103e-06	2.92248e-05	1.85627e-05	1.83547e-06	9.17733e-06	5.5064e-06	0.209983	0.314025	0.296638	0.273549	0.101046
RANBP6_NM_012416	432	549	748	150	117	154		1.0374e-05	1.31836e-05	1.79623e-05	9.49379e-06	7.40515e-06	9.74696e-06	0.915154	0.561695	0.542633	0.673161	0.101065
EEF1B2_NM_001037663	513	506	205	42	106	26		1.23191e-05	1.2151e-05	4.92284e-06	2.65826e-06	6.70894e-06	1.64559e-06	0.215784	0.552131	0.334277	0.367397	0.101114
SLC5A5_NM_000453	1177	1354	1320	459	232	332		2.82643e-05	3.25147e-05	3.16983e-05	2.9051e-05	1.46837e-05	2.10129e-05	1.02783	0.451602	0.662904	0.714114	0.101144
AHSG_NM_001622	826	177	683	355	370	396		1.98354e-05	4.25045e-06	1.64014e-05	2.24686e-05	2.3418e-05	2.50636e-05	1.13275	5.50954	1.52813	2.72348	0.10126
APC_NM_001127510	588	597	281	81	128	75		1.41201e-05	1.43363e-05	6.74789e-06	5.12665e-06	8.10137e-06	4.74689e-06	0.363073	0.565096	0.703464	0.543878	0.101459
RAB42_NM_152304	441	562	780	160	136	136		1.05901e-05	1.34958e-05	1.87308e-05	1.01267e-05	8.6077e-06	8.6077e-06	0.956243	0.637807	0.459548	0.684533	0.101539
IL1F10_NM_173161	681	461	645	311	261	295		1.63534e-05	1.10704e-05	1.54889e-05	1.96838e-05	1.65192e-05	1.86711e-05	1.20365	1.4922	1.20545	1.30043	0.101692
PBDC1_NM_016500	1120	656	493	489	435	412		2.68955e-05	1.57531e-05	1.18388e-05	3.09497e-05	2.7532e-05	2.60763e-05	1.15074	1.74772	2.20261	1.70036	0.101746
SHISA2_NM_001007538	522	1042	712	138	146	196		1.25352e-05	2.50224e-05	1.70978e-05	8.73428e-06	9.24062e-06	1.24052e-05	0.69678	0.369294	0.725543	0.597205	0.10183
LYAR_NM_017816	393	562	319	48	123	91		9.43744e-06	1.34958e-05	7.66041e-06	3.03801e-06	7.78491e-06	5.75956e-06	0.321911	0.57684	0.751861	0.550204	0.101844
SERTAD3_NM_203344	757	738	976	173	106	283		1.81785e-05	1.77222e-05	2.34375e-05	1.09495e-05	6.70894e-06	1.79116e-05	0.602334	0.378561	0.764229	0.581708	0.101868
TRPV1_NM_080704	473	561	644	376	246	286		1.13585e-05	1.34718e-05	1.54649e-05	2.37978e-05	1.55698e-05	1.81015e-05	2.09514	1.15574	1.17049	1.47379	0.101902
METTL5_NM_014168	430	300	317	166	206	305		1.03259e-05	7.20415e-06	7.61238e-06	1.05065e-05	1.30381e-05	1.9304e-05	1.01748	1.80981	2.53587	1.78772	0.102065
SDC3_NM_014654	1207	738	528	186	148	90		2.89847e-05	1.77222e-05	1.26793e-05	1.17723e-05	9.3672e-06	5.69627e-06	0.406156	0.528557	0.449258	0.461324	0.102068
UBE2QL1_NM_001145161	243	342	399	29	59	106		5.83536e-06	8.21273e-06	9.58152e-06	1.83547e-06	3.73422e-06	6.70894e-06	0.314542	0.454687	0.700196	0.489808	0.102246
FOXP2_NM_001172767	966	734	580	419	355	560		2.31974e-05	1.76262e-05	1.3928e-05	2.65193e-05	2.24686e-05	3.54435e-05	1.1432	1.27473	2.54476	1.65423	0.102278
KBTBD12_NM_207335	630	650	473	88	191	153		1.51287e-05	1.5609e-05	1.13585e-05	5.56969e-06	1.20888e-05	9.68366e-06	0.368154	0.774474	0.852545	0.665057	0.102402
KBTBD4_NM_018095	1186	712	1175	312	136	224		2.84804e-05	1.70978e-05	2.82163e-05	1.97471e-05	8.6077e-06	1.41774e-05	0.693357	0.503438	0.502455	0.566416	0.102584
ZNF543_NM_213598	636	477	472	161	162	144		1.52728e-05	1.14546e-05	1.13345e-05	1.019e-05	1.02533e-05	9.11404e-06	0.667199	0.895125	0.804095	0.788806	0.102757
MTG1_NM_138384	276	269	268	294	141	170		6.62782e-06	6.45972e-06	6.43571e-06	1.86078e-05	8.92416e-06	1.07596e-05	2.80753	1.38151	1.67186	1.95364	0.102923
C11orf85_NM_001037225	634	954	878	248	236	152		1.52248e-05	2.29092e-05	2.10841e-05	1.56964e-05	1.49369e-05	9.62037e-06	1.03098	0.652004	0.456285	0.713089	0.103176
C1orf109_NM_017850	866	1017	712	207	260	272		2.0796e-05	2.44221e-05	1.70978e-05	1.31014e-05	1.64559e-05	1.72154e-05	0.629998	0.673813	1.00688	0.770229	0.10327
VGF_NM_003378	456	508	542	105	177	145		1.09503e-05	1.2199e-05	1.30155e-05	6.64565e-06	1.12027e-05	9.17733e-06	0.606892	0.918325	0.705108	0.743442	0.103293
NUAK2_NM_030952	535	439	540	181	97	66		1.28474e-05	1.05421e-05	1.29675e-05	1.14558e-05	6.13932e-06	4.17727e-06	0.891685	0.582363	0.322134	0.598728	0.103447
HCK_NM_001172131	715	957	1143	89	305	181		1.71699e-05	2.29812e-05	2.74478e-05	5.63298e-06	1.9304e-05	1.14558e-05	0.328073	0.839991	0.417368	0.528477	0.103685
TEX9_NM_198524	565	330	504	236	233	340		1.35678e-05	7.92456e-06	1.2103e-05	1.49369e-05	1.4747e-05	2.15193e-05	1.10091	1.86092	1.77801	1.57995	0.103716
ANKRD30B_NM_001145029	351	472	373	33	139	65		8.42885e-06	1.13345e-05	8.95716e-06	2.08863e-06	8.79758e-06	4.11397e-06	0.247796	0.776175	0.459295	0.494422	0.103723
ERCC5_NM_000123	625	919	774	359	460	356		1.50086e-05	2.20687e-05	1.85867e-05	2.27218e-05	2.91143e-05	2.25319e-05	1.51391	1.31926	1.21226	1.34848	0.103918
GPR183_NM_004951	491	773	511	346	264	419		1.17908e-05	1.85627e-05	1.22711e-05	2.1899e-05	1.67091e-05	2.65193e-05	1.8573	0.900142	2.16113	1.63952	0.103946
OMP_NM_006189	261	500	559	100	106	38		6.26761e-06	1.20069e-05	1.34237e-05	6.32919e-06	6.70894e-06	2.40509e-06	1.00983	0.558757	0.179167	0.582583	0.104056
CD44_NM_001202557	532	233	477	375	201	280		1.27754e-05	5.59522e-06	1.14546e-05	2.37345e-05	1.27217e-05	1.77217e-05	1.85783	2.27367	1.54713	1.89288	0.104159
EMC8_NM_001142288	594	1033	697	159	224	151		1.42642e-05	2.48063e-05	1.67376e-05	1.00634e-05	1.41774e-05	9.55708e-06	0.705501	0.571524	0.570993	0.616006	0.104312
PRDM7_NM_001098173	236	111	249	168	121	311		5.66726e-06	2.66554e-06	5.97944e-06	1.0633e-05	7.65832e-06	1.96838e-05	1.87622	2.87309	3.29191	2.68041	0.104392
APEH_NM_001640	587	904	1144	39	215	214		1.40961e-05	2.17085e-05	2.74718e-05	2.46838e-06	1.36078e-05	1.35445e-05	0.175111	0.62684	0.493031	0.431661	0.104404
PNPLA3_NM_025225	249	45	195	228	102	134		5.97944e-06	1.08062e-06	4.6827e-06	1.44306e-05	6.45578e-06	8.48112e-06	2.41336	5.97413	1.81116	3.39955	0.104416
C2orf16_NM_032266	666	637	673	143	137	246		1.59932e-05	1.52968e-05	1.61613e-05	9.05074e-06	8.67099e-06	1.55698e-05	0.565912	0.56685	0.9634	0.698721	0.104419
SENP8_NM_001172109	802	487	659	378	285	459		1.92591e-05	1.16947e-05	1.58251e-05	2.39243e-05	1.80382e-05	2.9051e-05	1.24224	1.54242	1.83575	1.54014	0.104541
TOM1L1_NM_005486	941	538	268	90	69	21		2.2597e-05	1.29194e-05	6.43571e-06	5.69627e-06	4.36714e-06	1.32913e-06	0.252081	0.338029	0.206524	0.265545	0.104644
MFAP3L_NM_001009554	990	1232	867	250	163	344		2.37737e-05	2.9585e-05	2.082e-05	1.5823e-05	1.03166e-05	2.17724e-05	0.665567	0.348709	1.04575	0.686674	0.104977
TRIM6_NM_058166	349	189	403	168	161	191		8.38083e-06	4.53861e-06	9.67757e-06	1.0633e-05	1.019e-05	1.20888e-05	1.26873	2.24518	1.24915	1.58769	0.104981
ESRP1_NM_017697	308	445	289	242	149	212		7.39626e-06	1.06862e-05	6.94e-06	1.53166e-05	9.4305e-06	1.34179e-05	2.07086	0.882497	1.93341	1.62892	0.105035
TECTB_NM_058222	209	397	513	331	245	186		5.01889e-06	9.53349e-06	1.23191e-05	2.09496e-05	1.55065e-05	1.17723e-05	4.17415	1.62653	0.955614	2.2521	0.105061
ZFHX4_NM_024721	597	593	511	146	182	199		1.43363e-05	1.42402e-05	1.22711e-05	9.24062e-06	1.15191e-05	1.25951e-05	0.644563	0.808916	1.02641	0.826628	0.105066
GAS2L3_NM_174942	458	95	135	309	125	273		1.09983e-05	2.28131e-06	3.24187e-06	1.95572e-05	7.91149e-06	1.72787e-05	1.7782	3.46795	5.32986	3.52534	0.105119
SH3PXD2B_NM_001017995	177	171	385	55	18	23		4.25045e-06	4.10636e-06	9.24532e-06	3.48106e-06	1.13925e-06	1.45571e-06	0.818986	0.277436	0.157454	0.417959	0.105312
PNPLA5_NM_001177675	406	196	457	204	202	188		9.74961e-06	4.70671e-06	1.09743e-05	1.29116e-05	1.2785e-05	1.18989e-05	1.32431	2.71633	1.08425	1.7083	0.105351
WFDC2_NM_006103	912	436	736	163	136	158		2.19006e-05	1.047e-05	1.76742e-05	1.03166e-05	8.6077e-06	1.00001e-05	0.471064	0.822128	0.565804	0.619665	0.105521
C15orf39_NM_015492	451	327	185	75	61	21		1.08302e-05	7.85252e-06	4.44256e-06	4.74689e-06	3.86081e-06	1.32913e-06	0.4383	0.491665	0.299181	0.409715	0.105659
MSMO1_NM_001017369	563	469	798	68	193	106		1.35198e-05	1.12625e-05	1.9163e-05	4.30385e-06	1.22153e-05	6.70894e-06	0.318337	1.0846	0.350098	0.584346	0.105801
NUDT19_NM_001105570	205	130	255	366	137	173		4.92284e-06	3.1218e-06	6.12353e-06	2.31648e-05	8.67099e-06	1.09495e-05	4.70559	2.77756	1.7881	3.09042	0.105889
KIAA1549L_NM_012194	95	193	180	135	107	282		2.28131e-06	4.63467e-06	4.32249e-06	8.54441e-06	6.77224e-06	1.78483e-05	3.74539	1.46121	4.12918	3.11193	0.105987
NDRG4_NM_001130487	451	610	655	169	146	178		1.08302e-05	1.46484e-05	1.57291e-05	1.06963e-05	9.24062e-06	1.1266e-05	0.987636	0.630826	0.716251	0.778238	0.106072
PTPRZ1_NM_001206838	371	457	437	219	247	169		8.90913e-06	1.09743e-05	1.0494e-05	1.38609e-05	1.56331e-05	1.06963e-05	1.55581	1.42452	1.01928	1.3332	0.106081
BOK_NM_032515	824	711	649	104	187	249		1.97874e-05	1.70738e-05	1.5585e-05	6.58236e-06	1.18356e-05	1.57597e-05	0.332654	0.6932	1.01121	0.679022	0.106167
ETF1_NM_001282185	334	630	550	69	91	153		8.02062e-06	1.51287e-05	1.32076e-05	4.36714e-06	5.75956e-06	9.68366e-06	0.544489	0.380704	0.733188	0.552794	0.106177
TBX10_NM_005995	944	623	862	193	94	259		2.26691e-05	1.49606e-05	2.06999e-05	1.22153e-05	5.94944e-06	1.63926e-05	0.538855	0.397673	0.791916	0.576148	0.106389
NUP62_NM_016553	282	182	46	18	6	6		6.7719e-06	4.37052e-06	1.10464e-06	1.13925e-06	3.79751e-07	3.79751e-07	0.168233	0.0868894	0.34378	0.199634	0.106527
AHSP_NM_016633	723	503	414	559	307	315		1.7362e-05	1.2079e-05	9.94173e-06	3.53802e-05	1.94306e-05	1.9937e-05	2.03779	1.60863	2.00538	1.88394	0.106565
ANAPC11_NM_001289420	12	167	62	65	101	60		2.88166e-07	4.01031e-06	1.48886e-06	4.11397e-06	6.39248e-06	3.79751e-06	14.2764	1.59401	2.55062	6.14035	0.106577
CMTM5_NM_138460	650	248	394	390	344	203		1.5609e-05	5.95543e-06	9.46145e-06	2.46838e-05	2.17724e-05	1.28483e-05	1.58139	3.65589	1.35796	2.19841	0.10663
DNPH1_NM_006443	984	967	567	137	266	126		2.36296e-05	2.32214e-05	1.36158e-05	8.67099e-06	1.68356e-05	7.97478e-06	0.366955	0.725007	0.585699	0.55922	0.106665
GATSL3_NM_001037666	302	214	291	129	119	126		7.25218e-06	5.13896e-06	6.98802e-06	8.16466e-06	7.53174e-06	7.97478e-06	1.12582	1.46562	1.14121	1.24421	0.107071
PRKAG2_NM_016203	237	372	489	72	36	101		5.69128e-06	8.93314e-06	1.17428e-05	4.55702e-06	2.27851e-06	6.39248e-06	0.800702	0.255062	0.544376	0.53338	0.107121
OR6C3_NM_054104	789	486	921	207	84	165		1.89469e-05	1.16707e-05	2.21167e-05	1.31014e-05	5.31652e-06	1.04432e-05	0.691481	0.455543	0.472184	0.539736	0.107251
SNAPIN_NM_012437	373	961	737	440	576	347		8.95716e-06	2.30773e-05	1.76982e-05	2.78484e-05	3.64561e-05	2.19623e-05	3.10907	1.57974	1.24093	1.97658	0.107337
GOLGB1_NM_004487	455	789	684	38	200	122		1.09263e-05	1.89469e-05	1.64255e-05	2.40509e-06	1.26584e-05	7.72161e-06	0.22012	0.668097	0.4701	0.452773	0.107538
OXR1_NM_001198532	607	986	968	140	185	271		1.45764e-05	2.36776e-05	2.32454e-05	8.86087e-06	1.1709e-05	1.71521e-05	0.607892	0.494517	0.737872	0.613427	0.107595
B3GAT1_NM_018644	69	64	210	147	56	142		1.65695e-06	1.53689e-06	5.0429e-06	9.30391e-06	3.54435e-06	8.98745e-06	5.61507	2.30619	1.7822	3.23448	0.107745
GPSM3_NM_001276501	669	766	522	415	268	474		1.60653e-05	1.83946e-05	1.25352e-05	2.62661e-05	1.69622e-05	3.00004e-05	1.63497	0.922131	2.39329	1.65013	0.107815
RPS26_NM_001029	520	794	642	150	216	117		1.24872e-05	1.9067e-05	1.54169e-05	9.49379e-06	1.36711e-05	7.40515e-06	0.760282	0.717001	0.480328	0.652537	0.107949
SLC39A6_NM_012319	350	741	1074	122	128	64		8.40484e-06	1.77942e-05	2.57909e-05	7.72161e-06	8.10137e-06	4.05068e-06	0.91871	0.45528	0.157059	0.51035	0.108005
SLC39A7_NM_006979	610	399	448	142	125	133		1.46484e-05	9.58152e-06	1.07582e-05	8.98745e-06	7.91149e-06	8.41782e-06	0.613543	0.825703	0.782457	0.740568	0.108014
CALM3_NM_005184	625	467	364	118	87	143		1.50086e-05	1.12145e-05	8.74103e-06	7.46845e-06	5.5064e-06	9.05074e-06	0.49761	0.491009	1.03543	0.674683	0.108154
PROX1_NM_001270616	466	271	127	292	261	141		1.11904e-05	6.50775e-06	3.04976e-06	1.84812e-05	1.65192e-05	8.92416e-06	1.65152	2.53839	2.92619	2.37203	0.108386
RGS3_NM_144488	683	799	383	338	634	378		1.64014e-05	1.91871e-05	9.1973e-06	2.13927e-05	4.01271e-05	2.39243e-05	1.30432	2.09136	2.60124	1.99897	0.108496
FAM216A_NM_013300	146	492	250	270	156	227		3.50602e-06	1.18148e-05	6.00346e-06	1.70888e-05	9.87354e-06	1.43673e-05	4.87414	0.835692	2.39317	2.701	0.10851
SLIRP_NM_031210	560	636	965	154	203	155		1.34477e-05	1.52728e-05	2.31733e-05	9.74696e-06	1.28483e-05	9.81025e-06	0.724802	0.841251	0.423342	0.663132	0.108587
FLG2_NM_001014342	681	977	457	109	196	93		1.63534e-05	2.34615e-05	1.09743e-05	6.89882e-06	1.24052e-05	5.88615e-06	0.421858	0.528747	0.536357	0.495654	0.108611
GTSF1_NM_144594	408	200	249	304	123	348		9.79764e-06	4.80277e-06	5.97944e-06	1.92407e-05	7.78491e-06	2.20256e-05	1.96381	1.62092	3.68355	2.42276	0.10867
CCDC14_NM_022757	965	691	1085	303	126	191		2.31733e-05	1.65936e-05	2.6055e-05	1.91775e-05	7.97478e-06	1.20888e-05	0.827565	0.480595	0.463971	0.59071	0.108756
CISD3_NM_001136498	344	111	387	207	264	143		8.26076e-06	2.66554e-06	9.29335e-06	1.31014e-05	1.67091e-05	9.05074e-06	1.58598	6.26856	0.973894	2.94281	0.108911
HRC_NM_002152	602	214	395	284	268	207		1.44563e-05	5.13896e-06	9.48546e-06	1.79749e-05	1.69622e-05	1.31014e-05	1.24339	3.30071	1.38121	1.97511	0.108986
KRTAP20-3_NM_001128077	261	428	260	210	139	250		6.26761e-06	1.02779e-05	6.2436e-06	1.32913e-05	8.79758e-06	1.5823e-05	2.12063	0.855969	2.53427	1.83696	0.10908
HOXA3_NM_153631	915	968	682	187	236	283		2.19727e-05	2.32454e-05	1.63774e-05	1.18356e-05	1.49369e-05	1.79116e-05	0.538651	0.642574	1.09368	0.758301	0.109102
SRP68_NM_001260502	509	269	113	172	217	273		1.2223e-05	6.45972e-06	2.71356e-06	1.08862e-05	1.37343e-05	1.72787e-05	0.89063	2.12615	6.36753	3.1281	0.109154
B4GALNT1_NM_001276469	1078	1154	1054	421	596	588		2.58869e-05	2.7712e-05	2.53106e-05	2.66459e-05	3.7722e-05	3.72156e-05	1.02932	1.36122	1.47036	1.28697	0.109385
ABCC12_NM_033226	608	883	388	166	97	76		1.46004e-05	2.12042e-05	9.31737e-06	1.05065e-05	6.13932e-06	4.81019e-06	0.7196	0.289533	0.51626	0.508464	0.109478
CALHM1_NM_001001412	748	498	296	65	133	28		1.79623e-05	1.19589e-05	7.10809e-06	4.11397e-06	8.41782e-06	1.77217e-06	0.229033	0.703897	0.249318	0.394083	0.109576
CRNN_NM_016190	578	504	470	444	230	307		1.388e-05	1.2103e-05	1.12865e-05	2.81016e-05	1.45571e-05	1.94306e-05	2.02461	1.20277	1.72158	1.64966	0.109589
ST3GAL3_NM_001270463	84	343	234	110	241	193		2.01716e-06	8.23674e-06	5.61924e-06	6.96211e-06	1.52534e-05	1.22153e-05	3.45144	1.85187	2.17384	2.49238	0.109834
B4GALT5_NM_004776	986	792	1400	198	137	328		2.36776e-05	1.9019e-05	3.36194e-05	1.25318e-05	8.67099e-06	2.07597e-05	0.529267	0.455913	0.617494	0.534225	0.109875
RHCG_NM_016321	155	388	60	294	315	99		3.72214e-06	9.31737e-06	1.44083e-06	1.86078e-05	1.9937e-05	6.2659e-06	4.99922	2.13976	4.34881	3.82927	0.110197
SCN1A_NM_001202435	213	676	905	302	488	533		5.11495e-06	1.62333e-05	2.17325e-05	1.91142e-05	3.08865e-05	3.37346e-05	3.73692	1.90265	1.55226	2.39728	0.110321
SERINC1_NM_020755	265	577	457	230	469	285		6.36366e-06	1.3856e-05	1.09743e-05	1.45571e-05	2.96839e-05	1.80382e-05	2.28754	2.14232	1.64367	2.02451	0.110353
C16orf70_NM_025187	393	404	161	32	87	23		9.43744e-06	9.70159e-06	3.86623e-06	2.02534e-06	5.5064e-06	1.45571e-06	0.214607	0.567577	0.376521	0.386235	0.110365
ARF6_NM_001663	996	547	742	399	441	361		2.39178e-05	1.31356e-05	1.78183e-05	2.52535e-05	2.79117e-05	2.28484e-05	1.05585	2.1249	1.2823	1.48768	0.110382
FAM120B_NM_032448	500	655	406	99	172	88		1.20069e-05	1.57291e-05	9.74961e-06	6.2659e-06	1.08862e-05	5.56969e-06	0.521858	0.692108	0.571273	0.595079	0.111003
NBPF9_NM_001277444	918	793	596	386	337	398		2.20447e-05	1.9043e-05	1.43122e-05	2.44307e-05	2.13294e-05	2.51902e-05	1.10823	1.12007	1.76004	1.32945	0.111021
BRF2_NM_018310	123	293	310	193	156	118		2.9537e-06	7.03605e-06	7.44429e-06	1.22153e-05	9.87354e-06	7.46845e-06	4.1356	1.40328	1.00325	2.18071	0.111245
ELF4_NM_001421	215	344	362	312	193	154		5.16297e-06	8.26076e-06	8.69301e-06	1.97471e-05	1.22153e-05	9.74696e-06	3.82475	1.47872	1.12124	2.14157	0.111351
OXTR_NM_000916	639	564	348	339	226	315		1.53448e-05	1.35438e-05	8.35681e-06	2.1456e-05	1.4304e-05	1.9937e-05	1.39825	1.05613	2.38571	1.61336	0.111378
UBXN1_NM_001286078	441	536	161	28	52	77		1.05901e-05	1.28714e-05	3.86623e-06	1.77217e-06	3.29118e-06	4.87348e-06	0.167343	0.255697	1.26053	0.561188	0.111463
LYPD5_NM_182573	825	641	338	151	97	85		1.98114e-05	1.53929e-05	8.11667e-06	9.55708e-06	6.13932e-06	5.37981e-06	0.482403	0.398842	0.66281	0.514685	0.111557
SLFNL1_NM_144990	865	869	1167	309	166	275		2.0772e-05	2.0868e-05	2.80241e-05	1.95572e-05	1.05065e-05	1.74053e-05	0.941519	0.503472	0.621082	0.688691	0.111598
RIOK2_NM_018343	655	443	426	267	378	241		1.57291e-05	1.06381e-05	1.02299e-05	1.68989e-05	2.39243e-05	1.52534e-05	1.07438	2.24892	1.49106	1.60479	0.111801
FBXO5_NM_012177	393	827	716	182	120	86		9.43744e-06	1.98594e-05	1.71939e-05	1.15191e-05	7.59503e-06	5.4431e-06	1.22058	0.382439	0.316572	0.639863	0.111852
HOMEZ_NM_020834	811	600	596	235	125	100		1.94752e-05	1.44083e-05	1.43122e-05	1.48736e-05	7.91149e-06	6.32919e-06	0.763719	0.549093	0.442222	0.585011	0.111927
XRCC6_NM_001288976	516	165	114	334	236	158		1.23911e-05	3.96228e-06	2.73758e-06	2.11395e-05	1.49369e-05	1.00001e-05	1.70602	3.76977	3.65291	3.0429	0.111934
TM7SF2_NM_001277233	321	198	122	118	170	123		7.70844e-06	4.75474e-06	2.92969e-06	7.46845e-06	1.07596e-05	7.78491e-06	0.968866	2.26293	2.65725	1.96301	0.112056
FGF1_NM_001257209	1309	1534	1328	429	499	363		3.14341e-05	3.68372e-05	3.18904e-05	2.71522e-05	3.15827e-05	2.2975e-05	0.863783	0.857358	0.720436	0.813859	0.112059
ZNF134_NM_003435	678	484	585	102	208	98		1.62814e-05	1.16227e-05	1.40481e-05	6.45578e-06	1.31647e-05	6.20261e-06	0.396513	1.13267	0.441527	0.656904	0.11207
CCL11_NM_002986	637	1155	831	137	96	278		1.52968e-05	2.7736e-05	1.99555e-05	8.67099e-06	6.07602e-06	1.75952e-05	0.56685	0.219067	0.88172	0.555879	0.112276
SCRN2_NM_001145023	823	613	596	234	142	95		1.97634e-05	1.47205e-05	1.43122e-05	1.48103e-05	8.98745e-06	6.01273e-06	0.749381	0.610541	0.420111	0.593344	0.112602
LRRC10_NM_201550	464	229	723	321	244	367		1.11424e-05	5.49917e-06	1.7362e-05	2.03167e-05	1.54432e-05	2.32281e-05	1.82337	2.80828	1.33787	1.98984	0.112697
TCEA2_NM_198723	1130	1064	875	285	359	295		2.71356e-05	2.55507e-05	2.10121e-05	1.80382e-05	2.27218e-05	1.86711e-05	0.664742	0.889282	0.888589	0.814204	0.112948
C2orf42_NM_017880	421	443	556	204	212	229		1.01098e-05	1.06381e-05	1.33517e-05	1.29116e-05	1.34179e-05	1.44938e-05	1.27713	1.2613	1.08554	1.20799	0.112977
ATP5H_NM_006356	287	437	225	59	91	30		6.89197e-06	1.0494e-05	5.40311e-06	3.73422e-06	5.75956e-06	1.89876e-06	0.541822	0.548841	0.351419	0.480694	0.113138
TAB2_NM_015093	495	1016	615	174	141	114		1.18868e-05	2.43981e-05	1.47685e-05	1.10128e-05	8.92416e-06	7.21528e-06	0.926469	0.365773	0.488558	0.5936	0.113153
HSPA1L_NM_005527	239	209	422	26	74	55		5.73931e-06	5.01889e-06	1.01338e-05	1.64559e-06	4.6836e-06	3.48106e-06	0.286723	0.933195	0.343508	0.521142	0.113161
UNC119_NM_005148	213	352	124	99	318	367		5.11495e-06	8.45287e-06	2.97771e-06	6.2659e-06	2.01268e-05	2.32281e-05	1.22502	2.38107	7.80066	3.80225	0.113239
RNF135_NM_197939	556	338	347	220	262	193		1.33517e-05	8.11667e-06	8.3328e-06	1.39242e-05	1.65825e-05	1.22153e-05	1.04288	2.04301	1.46593	1.51728	0.11329
HMBS_NM_001024382	781	737	840	291	110	159		1.87548e-05	1.76982e-05	2.01716e-05	1.84179e-05	6.96211e-06	1.00634e-05	0.982039	0.39338	0.49889	0.62477	0.113494
CLSTN3_NM_014718	381	514	638	256	275	235		9.14927e-06	1.23431e-05	1.53208e-05	1.62027e-05	1.74053e-05	1.48736e-05	1.77093	1.41012	0.970809	1.38395	0.113582
DYRK2_NM_006482	207	284	518	25	83	34		4.97086e-06	6.81993e-06	1.24392e-05	1.5823e-06	5.25323e-06	2.15193e-06	0.318315	0.770276	0.172996	0.420529	0.113854
NPRL3_NM_001077350	743	1055	1152	181	335	103		1.78423e-05	2.53346e-05	2.76639e-05	1.14558e-05	2.12028e-05	6.51907e-06	0.642061	0.836911	0.235652	0.571541	0.113926
MCTS1_NM_014060	1015	897	775	310	247	169		2.4374e-05	2.15404e-05	1.86107e-05	1.96205e-05	1.56331e-05	1.06963e-05	0.804975	0.725757	0.574741	0.701824	0.113976
CACTIN_NM_001080543	679	439	683	119	201	99		1.63054e-05	1.05421e-05	1.64014e-05	7.53174e-06	1.27217e-05	6.2659e-06	0.461917	1.20675	0.382033	0.683568	0.114059
GPR108_NM_001080452	416	520	463	189	261	320		9.98975e-06	1.24872e-05	1.11184e-05	1.19622e-05	1.65192e-05	2.02534e-05	1.19744	1.32289	1.82161	1.44732	0.114075
UPP2_NM_001135098	763	327	296	462	290	275		1.83226e-05	7.85252e-06	7.10809e-06	2.92409e-05	1.83547e-05	1.74053e-05	1.59589	2.33742	2.44866	2.12732	0.114117
ABCA2_NM_001606	528	420	382	73	103	154		1.26793e-05	1.00858e-05	9.17328e-06	4.62031e-06	6.51907e-06	9.74696e-06	0.364398	0.64636	1.06254	0.691098	0.114124
GRIN2C_NM_001278553	561	683	470	34	199	93		1.34718e-05	1.64014e-05	1.12865e-05	2.15193e-06	1.25951e-05	5.88615e-06	0.159736	0.767926	0.521521	0.483061	0.11414
CHCHD2_NM_016139	608	552	888	414	442	290		1.46004e-05	1.32556e-05	2.13243e-05	2.62029e-05	2.7975e-05	1.83547e-05	1.79467	2.11043	0.86074	1.58861	0.114532
GOLGA5_NM_005113	239	284	631	56	28	63		5.73931e-06	6.81993e-06	1.51527e-05	3.54435e-06	1.77217e-06	3.98739e-06	0.617557	0.259852	0.263147	0.380185	0.114574
ENTPD1_NM_001098175	359	448	720	276	265	291		8.62096e-06	1.07582e-05	1.729e-05	1.74686e-05	1.67724e-05	1.84179e-05	2.02629	1.55903	1.06524	1.55019	0.114705
INSIG1_NM_198337	353	174	470	74	56	45		8.47688e-06	4.17841e-06	1.12865e-05	4.6836e-06	3.54435e-06	2.84814e-06	0.552515	0.848253	0.252349	0.551039	0.114969
SLC25A6_NM_001636	1584	1047	982	373	267	195		3.80379e-05	2.51425e-05	2.35816e-05	2.36079e-05	1.68989e-05	1.23419e-05	0.620641	0.672127	0.523371	0.60538	0.115045
MESP2_NM_001039958	863	798	591	362	427	325		2.07239e-05	1.9163e-05	1.41922e-05	2.29117e-05	2.70256e-05	2.05699e-05	1.10557	1.4103	1.44938	1.32175	0.115089
KIAA1407_NM_020817	976	932	1099	344	134	274		2.34375e-05	2.23809e-05	2.63912e-05	2.17724e-05	8.48112e-06	1.7342e-05	0.928957	0.378945	0.657112	0.655005	0.115153
E2F8_NM_001256371	115	375	259	199	384	156		2.76159e-06	9.00519e-06	6.21958e-06	1.25951e-05	2.43041e-05	9.87354e-06	4.56081	2.6989	1.58749	2.94907	0.115194
SLC6A2_NM_001043	503	685	511	146	170	180		1.2079e-05	1.64495e-05	1.22711e-05	9.24062e-06	1.07596e-05	1.13925e-05	0.765018	0.654102	0.928407	0.782509	0.115196
CDK18_NM_212502	819	560	763	242	154	177		1.96673e-05	1.34477e-05	1.83226e-05	1.53166e-05	9.74696e-06	1.12027e-05	0.778786	0.724802	0.611414	0.705001	0.115235
ZNF280A_NM_080740	1012	620	620	115	119	237		2.4302e-05	1.48886e-05	1.48886e-05	7.27857e-06	7.53174e-06	1.50002e-05	0.299505	0.505874	1.0075	0.604292	0.115308
DPP10_NM_001004360	280	899	626	103	108	50		6.72387e-06	2.15884e-05	1.50327e-05	6.51907e-06	6.83553e-06	3.1646e-06	0.969541	0.316629	0.210515	0.498895	0.115374
C9orf89_NM_032310	288	118	236	100	161	219		6.91598e-06	2.83363e-06	5.66726e-06	6.32919e-06	1.019e-05	1.38609e-05	0.915154	3.59609	2.44579	2.31901	0.115422
ZNF649_NM_023074	799	843	604	302	424	465		1.91871e-05	2.02437e-05	1.45044e-05	1.91142e-05	2.68358e-05	2.94307e-05	0.996201	1.32564	2.0291	1.45031	0.115433
ARHGAP6_NM_001287242	689	309	841	87	69	151		1.65455e-05	7.42027e-06	2.01956e-05	5.5064e-06	4.36714e-06	9.55708e-06	0.332803	0.588542	0.473225	0.464857	0.115526
GNB1L_NM_053004	352	346	71	257	350	127		8.45287e-06	8.30879e-06	1.70498e-06	1.6266e-05	2.21522e-05	8.03807e-06	1.92432	2.66611	4.71446	3.10163	0.115781
ZNF69_NM_021915	364	435	435	90	125	144		8.74103e-06	1.0446e-05	1.0446e-05	5.69627e-06	7.91149e-06	9.11404e-06	0.65167	0.757369	0.872489	0.76051	0.115925
LOC283710_NM_001243538	457	276	358	194	187	322		1.09743e-05	6.62782e-06	8.59695e-06	1.22786e-05	1.18356e-05	2.038e-05	1.11885	1.78574	2.37061	1.7584	0.116038
SRP9_NM_001130440	295	492	333	194	267	178		7.08408e-06	1.18148e-05	7.99661e-06	1.22786e-05	1.68989e-05	1.1266e-05	1.73327	1.43032	1.40884	1.52414	0.116289
CARHSP1_NM_001278261	254	605	449	100	78	84		6.09951e-06	1.45284e-05	1.07822e-05	6.32919e-06	4.93677e-06	5.31652e-06	1.03766	0.339802	0.493083	0.623513	0.116341
SMARCA4_NM_001128849	178	438	223	57	43	30		4.27446e-06	1.05181e-05	5.35508e-06	3.60764e-06	2.72155e-06	1.89876e-06	0.843998	0.25875	0.354571	0.485773	0.116396
CHD4_NM_001273	94	370	168	129	150	154		2.2573e-06	8.88512e-06	4.03432e-06	8.16466e-06	9.49379e-06	9.74696e-06	3.617	1.0685	2.41601	2.36717	0.116436
ALOX15B_NM_001141	288	410	425	281	159	219		6.91598e-06	9.84567e-06	1.02059e-05	1.7785e-05	1.00634e-05	1.38609e-05	2.57158	1.02212	1.35813	1.65061	0.116505
POLR3D_NM_001722	399	515	370	219	358	212		9.58152e-06	1.23671e-05	8.88512e-06	1.38609e-05	2.26585e-05	1.34179e-05	1.44663	1.83216	1.51015	1.59631	0.116754
CD2AP_NM_012120	314	454	350	62	130	25		7.54034e-06	1.09023e-05	8.40484e-06	3.9241e-06	8.22795e-06	1.5823e-06	0.520414	0.7547	0.18826	0.487791	0.116859
NACC2_NM_144653	232	320	191	62	72	58		5.57121e-06	7.68443e-06	4.58664e-06	3.9241e-06	4.55702e-06	3.67093e-06	0.704353	0.59302	0.800353	0.699242	0.116868
LTB4R_NM_001143919	98	254	407	176	140	199		2.35336e-06	6.09951e-06	9.77363e-06	1.11394e-05	8.86087e-06	1.25951e-05	4.7334	1.45272	1.28868	2.4916	0.116908
CCDC127_NM_145265	178	628	257	280	333	191		4.27446e-06	1.50807e-05	6.17155e-06	1.77217e-05	2.10762e-05	1.20888e-05	4.14596	1.39756	1.95879	2.50077	0.116915
WASF2_NM_006990	758	848	928	143	138	315		1.82025e-05	2.03637e-05	2.22848e-05	9.05074e-06	8.73428e-06	1.9937e-05	0.497226	0.428914	0.894642	0.606927	0.116939
KIFAP3_NM_001204516	776	1324	844	447	709	560		1.86347e-05	3.17943e-05	2.02677e-05	2.82915e-05	4.4874e-05	3.54435e-05	1.51821	1.41138	1.74877	1.55946	0.117057
BAG6_NM_080702	1563	1125	1167	793	583	599		3.75336e-05	2.70156e-05	2.80241e-05	5.01905e-05	3.68992e-05	3.79119e-05	1.33721	1.36585	1.35283	1.35196	0.117308
GABRR1_NM_001267582	158	252	411	190	132	241		3.79419e-06	6.05149e-06	9.86968e-06	1.20255e-05	8.35453e-06	1.52534e-05	3.16945	1.38058	1.54548	2.03183	0.117562
LRRC36_NM_018296	223	126	177	159	172	70		5.35508e-06	3.02574e-06	4.25045e-06	1.00634e-05	1.08862e-05	4.43043e-06	1.87923	3.59786	1.04235	2.17315	0.117688
ITGA5_NM_002205	504	690	348	65	112	145		1.2103e-05	1.65695e-05	8.35681e-06	4.11397e-06	7.08869e-06	9.17733e-06	0.339914	0.427815	1.09819	0.621971	0.117723
AP1G2_NM_001282475	173	219	238	121	178	94		4.15439e-06	5.25903e-06	5.71529e-06	7.65832e-06	1.1266e-05	5.94944e-06	1.84343	2.14221	1.04097	1.67554	0.117742
RELL1_NM_001085399	794	879	699	185	188	290		1.9067e-05	2.11082e-05	1.67857e-05	1.1709e-05	1.18989e-05	1.83547e-05	0.614099	0.56371	1.09347	0.757093	0.117833
CBX7_NM_175709	568	535	321	141	115	79		1.36399e-05	1.28474e-05	7.70844e-06	8.92416e-06	7.27857e-06	5.00006e-06	0.654271	0.56654	0.648648	0.623153	0.117856
BNIP3L_NM_004331	134	552	323	187	324	235		3.21785e-06	1.32556e-05	7.75647e-06	1.18356e-05	2.05066e-05	1.48736e-05	3.6781	1.54701	1.91757	2.38089	0.117905
OPRK1_NM_000912	172	46	334	171	119	130		4.13038e-06	1.10464e-06	8.02062e-06	1.08229e-05	7.53174e-06	8.22795e-06	2.62032	6.8183	1.02585	3.48816	0.118152
C5orf34_NM_198566	326	708	373	44	128	42		7.82851e-06	1.70018e-05	8.95716e-06	2.78484e-06	8.10137e-06	2.65826e-06	0.355731	0.476501	0.296775	0.376336	0.118156
ARMCX4_NM_001256155	1257	535	639	212	71	45		3.01854e-05	1.28474e-05	1.53448e-05	1.34179e-05	4.49373e-06	2.84814e-06	0.444516	0.349777	0.185609	0.326634	0.118659
SEMA6A_NM_020796	419	600	586	46	189	91		1.00618e-05	1.44083e-05	1.40721e-05	2.91143e-06	1.19622e-05	5.75956e-06	0.289355	0.830228	0.409289	0.509624	0.118773
ADCY1_NM_001281768	906	631	191	91	55	28		2.17565e-05	1.51527e-05	4.58664e-06	5.75956e-06	3.48106e-06	1.77217e-06	0.264728	0.229731	0.386377	0.293612	0.118809
CACNG8_NM_031895	354	657	671	131	57	157		8.5009e-06	1.57771e-05	1.61133e-05	8.29124e-06	3.60764e-06	9.93683e-06	0.975337	0.228663	0.616686	0.606895	0.118846
CYBRD1_NM_024843	290	521	797	52	62	133		6.96401e-06	1.25112e-05	1.9139e-05	3.29118e-06	3.9241e-06	8.41782e-06	0.472598	0.313647	0.439825	0.40869	0.118991
PPIA_NM_021130	728	567	317	152	89	40		1.74821e-05	1.36158e-05	7.61238e-06	9.62037e-06	5.63298e-06	2.53168e-06	0.550299	0.413708	0.332573	0.432194	0.119276
SYNGR2_NM_004710	901	634	289	102	127	25		2.16365e-05	1.52248e-05	6.94e-06	6.45578e-06	8.03807e-06	1.5823e-06	0.298375	0.52796	0.227997	0.351444	0.119323
ANKRD63_NM_001190479	306	358	383	288	144	388		7.34823e-06	8.59695e-06	9.1973e-06	1.82281e-05	9.11404e-06	2.45573e-05	2.48061	1.06015	2.67005	2.07027	0.119436
NOSIP_NM_015953	443	481	766	283	555	343		1.06381e-05	1.15507e-05	1.83946e-05	1.79116e-05	3.5127e-05	2.17091e-05	1.68372	3.04113	1.18019	1.96835	0.119527
FZD1_NM_003505	642	630	637	229	152	68		1.54169e-05	1.51287e-05	1.52968e-05	1.44938e-05	9.62037e-06	4.30385e-06	0.940129	0.635902	0.281356	0.619129	0.11975
PGBD3_NM_170753	1107	695	1179	310	116	230		2.65833e-05	1.66896e-05	2.83123e-05	1.96205e-05	7.34186e-06	1.45571e-05	0.738076	0.439906	0.514163	0.564048	0.119756
KDM6A_NM_001291415	276	487	756	30	120	79		6.62782e-06	1.16947e-05	1.81545e-05	1.89876e-06	7.59503e-06	5.00006e-06	0.286483	0.64944	0.275418	0.40378	0.12018
PHC2_NM_198040	911	1193	785	250	306	127		2.18766e-05	2.86485e-05	1.88509e-05	1.5823e-05	1.93673e-05	8.03807e-06	0.723283	0.676033	0.426404	0.608573	0.120242
STX1B_NM_052874	450	445	561	161	130	52		1.08062e-05	1.06862e-05	1.34718e-05	1.019e-05	8.22795e-06	3.29118e-06	0.942975	0.769964	0.244302	0.652414	0.120395
SLC34A2_NM_001177999	468	189	661	37	96	40		1.12385e-05	4.53861e-06	1.58731e-05	2.3418e-06	6.07602e-06	2.53168e-06	0.208374	1.33874	0.159494	0.568869	0.120505
POLG_NM_002693	426	741	299	101	101	11		1.02299e-05	1.77942e-05	7.18014e-06	6.39248e-06	6.39248e-06	6.96211e-07	0.624883	0.359244	0.0969635	0.360364	0.120664
MAEL_NM_001286378	45	148	261	83	233	148		1.08062e-06	3.55405e-06	6.26761e-06	5.25323e-06	1.4747e-05	9.3672e-06	4.8613	4.14936	1.49454	3.50173	0.120688
C4orf33_NM_173487	881	457	832	218	143	101		2.11562e-05	1.09743e-05	1.99795e-05	1.37976e-05	9.05074e-06	6.39248e-06	0.65218	0.82472	0.319952	0.598951	0.120702
ESR1_NM_001122742	525	557	281	126	80	101		1.26073e-05	1.33757e-05	6.74789e-06	7.97478e-06	5.06335e-06	6.39248e-06	0.632555	0.378549	0.947331	0.652811	0.120816
C9orf117_NM_001012502	275	527	335	171	255	230		6.6038e-06	1.26553e-05	8.04463e-06	1.08229e-05	1.61394e-05	1.45571e-05	1.63889	1.27531	1.80955	1.57458	0.12085
KLF5_NM_001286818	728	573	235	382	280	296		1.74821e-05	1.37599e-05	5.64325e-06	2.41775e-05	1.77217e-05	1.87344e-05	1.38299	1.28792	3.31979	1.9969	0.120904
ADD1_NM_176801	163	106	220	112	158	75		3.91425e-06	2.54547e-06	5.28304e-06	7.08869e-06	1.00001e-05	4.74689e-06	1.81099	3.9286	0.898515	2.2127	0.120947
SF3B6_NM_016047	1792	963	999	326	134	272		4.30328e-05	2.31253e-05	2.39898e-05	2.06332e-05	8.48112e-06	1.72154e-05	0.479475	0.366746	0.717613	0.521278	0.12097
FLYWCH1_NM_032296	415	358	185	261	217	142		9.96574e-06	8.59695e-06	4.44256e-06	1.65192e-05	1.37343e-05	8.98745e-06	1.6576	1.59758	2.02304	1.75941	0.120976
CD2_NM_001767	690	457	557	88	141	189		1.65695e-05	1.09743e-05	1.33757e-05	5.56969e-06	8.92416e-06	1.19622e-05	0.33614	0.813186	0.894321	0.681216	0.12119
SPRY2_NM_005842	735	317	495	69	146	53		1.76502e-05	7.61238e-06	1.18868e-05	4.36714e-06	9.24062e-06	3.35447e-06	0.247428	1.21389	0.2822	0.581174	0.121236
THAP4_NM_015963	549	385	359	41	153	26		1.31836e-05	9.24532e-06	8.62096e-06	2.59497e-06	9.68366e-06	1.64559e-06	0.196833	1.04741	0.190882	0.478376	0.121365
SHC4_NM_203349	1353	1258	538	201	232	181		3.24907e-05	3.02094e-05	1.29194e-05	1.27217e-05	1.46837e-05	1.14558e-05	0.391548	0.486065	0.886713	0.588109	0.121479
ALKBH4_NM_017621	527	588	347	144	128	56		1.26553e-05	1.41201e-05	8.3328e-06	9.11404e-06	8.10137e-06	3.54435e-06	0.720176	0.573746	0.425349	0.57309	0.121494
HHIPL1_NM_001127258	629	804	315	145	111	40		1.51047e-05	1.93071e-05	7.56436e-06	9.17733e-06	7.0254e-06	2.53168e-06	0.607581	0.363876	0.334685	0.435381	0.121638
TTC23_NM_001288616	373	609	217	60	90	33		8.95716e-06	1.46244e-05	5.211e-06	3.79751e-06	5.69627e-06	2.08863e-06	0.423964	0.389504	0.400812	0.40476	0.121646
CAND2_NM_012298	82	117	132	125	78	277		1.96913e-06	2.80962e-06	3.16983e-06	7.91149e-06	4.93677e-06	1.75319e-05	4.01775	1.7571	5.53086	3.76857	0.121739
NEK11_NM_024800	317	241	809	31	19	64		7.61238e-06	5.78733e-06	1.94272e-05	1.96205e-06	1.20255e-06	4.05068e-06	0.257744	0.207789	0.208506	0.22468	0.121761
RPL22_NM_000983	481	678	383	245	387	273		1.15507e-05	1.62814e-05	9.1973e-06	1.55065e-05	2.4494e-05	1.72787e-05	1.34248	1.50442	1.87867	1.57519	0.121935
GPN1_NM_001145049	278	546	362	89	105	70		6.67584e-06	1.31116e-05	8.69301e-06	5.63298e-06	6.64565e-06	4.43043e-06	0.843785	0.506855	0.509655	0.620098	0.122029
PTPRD_NM_130391	1050	1523	1091	691	708	503		2.52145e-05	3.65731e-05	2.61991e-05	4.37347e-05	4.48107e-05	3.18358e-05	1.73451	1.22524	1.21515	1.39163	0.122143
AKAP4_NM_003886	580	387	575	384	293	220		1.3928e-05	9.29335e-06	1.3808e-05	2.43041e-05	1.85445e-05	1.39242e-05	1.74498	1.99546	1.00842	1.58295	0.12236
CES4A_NM_001190201	591	242	533	42	135	37		1.41922e-05	5.81135e-06	1.27994e-05	2.65826e-06	8.54441e-06	2.3418e-06	0.187305	1.4703	0.182962	0.613521	0.122361
MDM1_NM_001205028	341	435	212	141	225	235		8.18872e-06	1.0446e-05	5.09093e-06	8.92416e-06	1.42407e-05	1.48736e-05	1.08981	1.36326	2.92159	1.79155	0.122552
CXCR4_NM_003467	183	251	250	235	86	222		4.39453e-06	6.02747e-06	6.00346e-06	1.48736e-05	5.4431e-06	1.40508e-05	3.38457	0.903049	2.34045	2.20936	0.122665
SAMSN1_NM_001256370	551	574	554	207	105	40		1.32316e-05	1.37839e-05	1.33037e-05	1.31014e-05	6.64565e-06	2.53168e-06	0.99016	0.48213	0.190299	0.554197	0.122701
KCNK2_NM_014217	198	582	265	15	67	37		4.75474e-06	1.3976e-05	6.36366e-06	9.49379e-07	4.24056e-06	2.3418e-06	0.19967	0.303416	0.367996	0.290361	0.122712
ABI3_NM_016428	968	903	292	588	444	384		2.32454e-05	2.16845e-05	7.01204e-06	3.72156e-05	2.81016e-05	2.43041e-05	1.60099	1.29593	3.46605	2.12099	0.122716
GCNT4_NM_016591	543	934	898	405	422	367		1.30395e-05	2.24289e-05	2.15644e-05	2.56332e-05	2.67092e-05	2.32281e-05	1.96581	1.19084	1.07715	1.41127	0.122877
TNFSF8_NM_001252290	238	362	445	31	55	114		5.71529e-06	8.69301e-06	1.06862e-05	1.96205e-06	3.48106e-06	7.21528e-06	0.343298	0.400443	0.675199	0.47298	0.123047
CENPQ_NM_018132	240	185	217	197	92	136		5.76332e-06	4.44256e-06	5.211e-06	1.24685e-05	5.82286e-06	8.6077e-06	2.16342	1.3107	1.65183	1.70865	0.123199
INTS3_NM_023015	121	361	104	155	163	111		2.90567e-06	8.66899e-06	2.49744e-06	9.81025e-06	1.03166e-05	7.0254e-06	3.37624	1.19006	2.81304	2.45978	0.123456
SLC8A1_NM_001252624	1098	1620	1129	624	575	778		2.63672e-05	3.89024e-05	2.71116e-05	3.94942e-05	3.63929e-05	4.92411e-05	1.49785	0.935491	1.81624	1.41653	0.123537
B3GALT6_NM_080605	300	387	225	63	99	42		7.20415e-06	9.29335e-06	5.40311e-06	3.98739e-06	6.2659e-06	2.65826e-06	0.553485	0.674235	0.491987	0.573236	0.123655
DAPK3_NM_001348	707	781	714	262	150	31		1.69778e-05	1.87548e-05	1.71459e-05	1.65825e-05	9.49379e-06	1.96205e-06	0.976717	0.506206	0.114433	0.532452	0.123791
GLRX2_NM_197962	175	195	349	146	191	114		4.20242e-06	4.6827e-06	8.38083e-06	9.24062e-06	1.20888e-05	7.21528e-06	2.19888	2.58158	0.860927	1.88046	0.123825
ZC3H12D_NM_207360	384	584	285	226	277	500		9.22131e-06	1.40241e-05	6.84394e-06	1.4304e-05	1.75319e-05	3.1646e-05	1.55119	1.25013	4.62394	2.47508	0.123932
DUSP7_NM_001947	552	363	364	80	143	71		1.32556e-05	8.71702e-06	8.74103e-06	5.06335e-06	9.05074e-06	4.49373e-06	0.381977	1.03828	0.514095	0.644786	0.124542
DKK1_NM_012242	894	360	265	47	31	63		2.14684e-05	8.64498e-06	6.36366e-06	2.97472e-06	1.96205e-06	3.98739e-06	0.138563	0.226958	0.626587	0.330703	0.124558
DHX38_NM_014003	605	701	1095	21	58	271		1.45284e-05	1.68337e-05	2.62951e-05	1.32913e-06	3.67093e-06	1.71521e-05	0.0914852	0.21807	0.652292	0.320616	0.124582
KANK2_NM_015493	246	280	419	164	145	181		5.9074e-06	6.72387e-06	1.00618e-05	1.03799e-05	9.17733e-06	1.14558e-05	1.7571	1.36489	1.13855	1.42018	0.12467
ZNF322_NM_024639	304	386	347	109	118	112		7.3002e-06	9.26934e-06	8.3328e-06	6.89882e-06	7.46845e-06	7.08869e-06	0.945017	0.805715	0.850698	0.867143	0.12468
NCF2_NM_001127651	272	111	302	396	239	115		6.53176e-06	2.66554e-06	7.25218e-06	2.50636e-05	1.51268e-05	7.27857e-06	3.83719	5.67495	1.00364	3.50526	0.124871
TNFSF13B_NM_001145645	788	347	658	173	101	60		1.89229e-05	8.3328e-06	1.58011e-05	1.09495e-05	6.39248e-06	3.79751e-06	0.578638	0.767147	0.240332	0.528706	0.124948
PNPLA8_NM_015723	380	382	522	172	243	264		9.12526e-06	9.17328e-06	1.25352e-05	1.08862e-05	1.53799e-05	1.67091e-05	1.19298	1.6766	1.33297	1.40085	0.125193
DMAP1_NM_001034024	360	318	579	198	251	227		8.64498e-06	7.6364e-06	1.3904e-05	1.25318e-05	1.58863e-05	1.43673e-05	1.4496	2.08034	1.03332	1.52109	0.125233
ERAP2_NM_001130140	341	503	543	212	300	465		8.18872e-06	1.2079e-05	1.30395e-05	1.34179e-05	1.89876e-05	2.94307e-05	1.63858	1.57195	2.25704	1.82253	0.125519
TIRAP_NM_001039661	459	687	630	283	314	256		1.10223e-05	1.64975e-05	1.51287e-05	1.79116e-05	1.98737e-05	1.62027e-05	1.62503	1.20465	1.07099	1.30022	0.125652
RFPL2_NM_001159546	593	861	778	116	233	221		1.42402e-05	2.06759e-05	1.86828e-05	7.34186e-06	1.4747e-05	1.39875e-05	0.515573	0.713246	0.748686	0.659168	0.125687
CENPP_NM_001286971	1315	661	848	726	394	708		3.15782e-05	1.58731e-05	2.03637e-05	4.59499e-05	2.4937e-05	4.48107e-05	1.45512	1.57102	2.20051	1.74222	0.125741
TMEM202_NM_001080462	559	565	765	273	292	340		1.34237e-05	1.35678e-05	1.83706e-05	1.72787e-05	1.84812e-05	2.15193e-05	1.28718	1.36214	1.1714	1.27357	0.12575
SCAF11_NM_004719	259	339	440	314	268	138		6.21958e-06	8.14069e-06	1.05661e-05	1.98737e-05	1.69622e-05	8.73428e-06	3.19534	2.08364	0.826634	2.0352	0.125758
TEX37_NM_152670	528	129	376	253	256	178		1.26793e-05	3.09778e-06	9.0292e-06	1.60129e-05	1.62027e-05	1.1266e-05	1.26291	5.23043	1.24773	2.58035	0.125808
IGSF10_NM_001178146	482	375	386	175	304	223		1.15747e-05	9.00519e-06	9.26934e-06	1.10761e-05	1.92407e-05	1.41141e-05	0.956925	2.13663	1.52267	1.53874	0.125809
MAP3K14_NM_003954	636	502	392	280	218	276		1.52728e-05	1.20549e-05	9.41342e-06	1.77217e-05	1.37976e-05	1.74686e-05	1.16035	1.14456	1.85571	1.38687	0.125941
BBIP1_NM_001195306	827	1073	693	279	227	144		1.98594e-05	2.57668e-05	1.66416e-05	1.76584e-05	1.43673e-05	9.11404e-06	0.889171	0.557587	0.547666	0.664808	0.125975
MRO_NM_001127174	568	561	992	132	204	122		1.36399e-05	1.34718e-05	2.38217e-05	8.35453e-06	1.29116e-05	7.72161e-06	0.612509	0.958416	0.324142	0.631689	0.125995
OR10Z1_NM_001004478	395	256	538	271	170	289		9.48546e-06	6.14754e-06	1.29194e-05	1.71521e-05	1.07596e-05	1.82914e-05	1.80825	1.75023	1.4158	1.6581	0.126153
AGT_NM_000029	322	528	868	297	341	435		7.73245e-06	1.26793e-05	2.0844e-05	1.87977e-05	2.15825e-05	2.7532e-05	2.43101	1.70219	1.32086	1.81802	0.126168
CAB39L_NM_030925	695	185	596	334	253	369		1.66896e-05	4.44256e-06	1.43122e-05	2.11395e-05	1.60129e-05	2.33547e-05	1.26663	3.60442	1.6318	2.16762	0.12618
ZC3H4_NM_015168	373	540	646	227	363	288		8.95716e-06	1.29675e-05	1.55129e-05	1.43673e-05	2.2975e-05	1.82281e-05	1.604	1.77174	1.17502	1.51692	0.126236
ARPC2_NM_152862	1143	889	727	320	166	153		2.74478e-05	2.13483e-05	1.74581e-05	2.02534e-05	1.05065e-05	9.68366e-06	0.737888	0.492145	0.554682	0.594905	0.126533
PCDH11Y_NM_032971	791	904	955	334	141	162		1.89949e-05	2.17085e-05	2.29332e-05	2.11395e-05	8.92416e-06	1.02533e-05	1.1129	0.411091	0.447094	0.657029	0.126713
PLIN2_NM_001122	182	218	374	279	105	240		4.37052e-06	5.23501e-06	8.98117e-06	1.76584e-05	6.64565e-06	1.51901e-05	4.04036	1.26946	1.69132	2.33371	0.126837
BCAP31_NM_001256447	252	44	142	197	70	150		6.05149e-06	1.05661e-06	3.40996e-06	1.24685e-05	4.43043e-06	9.49379e-06	2.0604	4.19307	2.78413	3.01254	0.127107
KCTD6_NM_001128214	258	396	657	35	35	122		6.19557e-06	9.50948e-06	1.57771e-05	2.21522e-06	2.21522e-06	7.72161e-06	0.357549	0.232948	0.48942	0.359972	0.127266
CDC25C_NM_001287583	277	527	831	29	41	143		6.65183e-06	1.26553e-05	1.99555e-05	1.83547e-06	2.59497e-06	9.05074e-06	0.275934	0.20505	0.453547	0.31151	0.12728
TRAPPC10_NM_003274	259	174	211	222	171	86		6.21958e-06	4.17841e-06	5.06692e-06	1.40508e-05	1.08229e-05	5.4431e-06	2.25912	2.5902	1.07424	1.97452	0.12735
TTC9_NM_015351	361	543	322	129	85	73		8.66899e-06	1.30395e-05	7.73245e-06	8.16466e-06	5.37981e-06	4.62031e-06	0.941823	0.412578	0.597522	0.650641	0.127381
DLGAP2_NM_001277161	250	480	402	164	228	279		6.00346e-06	1.15266e-05	9.65356e-06	1.03799e-05	1.44306e-05	1.76584e-05	1.72898	1.25193	1.82922	1.60338	0.127699
CHPF2_NM_019015	48	228	165	115	89	219		1.15266e-06	5.47515e-06	3.96228e-06	7.27857e-06	5.63298e-06	1.38609e-05	6.31456	1.02883	3.49822	3.61387	0.127794
PTPRO_NM_030667	225	170	345	108	267	393		5.40311e-06	4.08235e-06	8.28477e-06	6.83553e-06	1.68989e-05	2.48737e-05	1.26511	4.13951	3.00234	2.80232	0.127821
SLC7A1_NM_003045	576	435	766	61	141	181		1.3832e-05	1.0446e-05	1.83946e-05	3.86081e-06	8.92416e-06	1.14558e-05	0.279122	0.854312	0.622783	0.585406	0.127941
IDH1_NM_001282386	155	200	38	155	92	76		3.72214e-06	4.80277e-06	9.12526e-07	9.81025e-06	5.82286e-06	4.81019e-06	2.63564	1.2124	5.27129	3.03978	0.128136
RPSA_NM_002295	587	262	547	94	118	89		1.40961e-05	6.29162e-06	1.31356e-05	5.94944e-06	7.46845e-06	5.63298e-06	0.422062	1.18705	0.428834	0.679314	0.128278
EGR3_NM_001199881	446	368	629	163	76	48		1.07102e-05	8.83709e-06	1.51047e-05	1.03166e-05	4.81019e-06	3.03801e-06	0.963251	0.544318	0.20113	0.569566	0.128287
ASZ1_NM_130768	435	578	450	137	169	124		1.0446e-05	1.388e-05	1.08062e-05	8.67099e-06	1.06963e-05	7.8482e-06	0.830077	0.77063	0.726266	0.775658	0.128337
UQCRHL_NM_001089591	660	384	347	252	380	235		1.58491e-05	9.22131e-06	8.3328e-06	1.59496e-05	2.40509e-05	1.48736e-05	1.00634	2.60819	1.78495	1.79982	0.128461
COL1A2_NM_000089	391	248	169	35	68	52		9.38941e-06	5.95543e-06	4.05834e-06	2.21522e-06	4.30385e-06	3.29118e-06	0.235927	0.722677	0.810968	0.589857	0.128483
FAM179A_NM_199280	530	729	567	282	271	274		1.27273e-05	1.75061e-05	1.36158e-05	1.78483e-05	1.71521e-05	1.7342e-05	1.40236	0.97978	1.27366	1.2186	0.128714
TMEM17_NM_198276	991	908	1085	371	266	266		2.37977e-05	2.18046e-05	2.6055e-05	2.34813e-05	1.68356e-05	1.68356e-05	0.986704	0.772116	0.646158	0.801659	0.128898
BCAR1_NM_001170715	545	624	660	229	125	140		1.30875e-05	1.49846e-05	1.58491e-05	1.44938e-05	7.91149e-06	8.86087e-06	1.10745	0.527974	0.559076	0.731501	0.128959
MRPL55_NM_181456	634	471	612	213	82	88		1.52248e-05	1.13105e-05	1.46965e-05	1.34812e-05	5.18994e-06	5.56969e-06	0.885477	0.45886	0.378982	0.574439	0.128993
CSNK1E_NM_001289912	521	1057	486	122	157	86		1.25112e-05	2.53826e-05	1.16707e-05	7.72161e-06	9.93683e-06	5.4431e-06	0.617176	0.391482	0.46639	0.491682	0.129029
C17orf107_NM_001145536	814	429	815	193	37	161		1.95473e-05	1.03019e-05	1.95713e-05	1.22153e-05	2.3418e-06	1.019e-05	0.624913	0.227317	0.520661	0.45763	0.129099
ZSCAN2_NM_017894	221	209	288	227	256	89		5.30706e-06	5.01889e-06	6.91598e-06	1.43673e-05	1.62027e-05	5.63298e-06	2.7072	3.22835	0.814487	2.25001	0.129139
CFL2_NM_001243645	458	216	377	162	198	241		1.09983e-05	5.18699e-06	9.05321e-06	1.02533e-05	1.25318e-05	1.52534e-05	0.932258	2.41601	1.68485	1.67771	0.129189
IFNA4_NM_021068	338	409	328	163	472	289		8.11667e-06	9.82166e-06	7.87654e-06	1.03166e-05	2.98738e-05	1.82914e-05	1.27104	3.04162	2.32226	2.21164	0.129218
NRG1_NM_013960	779	237	793	95	56	123		1.87068e-05	5.69128e-06	1.9043e-05	6.01273e-06	3.54435e-06	7.78491e-06	0.32142	0.622768	0.408807	0.450999	0.12934
BCAR3_NM_001261410	597	488	644	183	48	164		1.43363e-05	1.17187e-05	1.54649e-05	1.15824e-05	3.03801e-06	1.03799e-05	0.807911	0.259244	0.671189	0.579448	0.129601
SLC4A11_NM_001174090	513	493	671	110	145	195		1.23191e-05	1.18388e-05	1.61133e-05	6.96211e-06	9.17733e-06	1.23419e-05	0.565148	0.77519	0.765947	0.702095	0.129782
RNF170_NM_001160224	150	245	216	91	110	155		3.60207e-06	5.88339e-06	5.18699e-06	5.75956e-06	6.96211e-06	9.81025e-06	1.59896	1.18335	1.89132	1.55788	0.130009
TRIM3_NM_001248006	347	618	728	108	135	146		8.3328e-06	1.48405e-05	1.74821e-05	6.83553e-06	8.54441e-06	9.24062e-06	0.820316	0.575748	0.528577	0.641547	0.130018
WTH3DI_NM_001077637	775	763	376	353	301	452		1.86107e-05	1.83226e-05	9.0292e-06	2.2342e-05	1.90509e-05	2.86079e-05	1.20049	1.03975	3.16838	1.80287	0.130039
IL8_NM_000584	967	312	482	339	401	365		2.32214e-05	7.49231e-06	1.15747e-05	2.1456e-05	2.53801e-05	2.31015e-05	0.923975	3.38748	1.99587	2.10244	0.130063
KRTAP5-9_NM_005553	592	742	433	410	237	389		1.42162e-05	1.78183e-05	1.0398e-05	2.59497e-05	1.50002e-05	2.46206e-05	1.82536	0.841843	2.36782	1.67834	0.130346
MOAP1_NM_022151	396	327	182	45	94	25		9.50948e-06	7.85252e-06	4.37052e-06	2.84814e-06	5.94944e-06	1.5823e-06	0.299505	0.757647	0.362039	0.473064	0.130575
ZNF786_NM_152411	244	358	257	220	276	113		5.85937e-06	8.59695e-06	6.17155e-06	1.39242e-05	1.74686e-05	7.15199e-06	2.3764	2.03195	1.15886	1.85574	0.130627
PYDC2_NM_001083308	878	841	826	239	283	67		2.10841e-05	2.01956e-05	1.98354e-05	1.51268e-05	1.79116e-05	4.24056e-06	0.717448	0.886905	0.213787	0.606047	0.130632
APBB2_NM_001166054	118	598	151	217	383	200		2.83363e-06	1.43603e-05	3.62609e-06	1.37343e-05	2.42408e-05	1.26584e-05	4.84691	1.68805	3.49092	3.34196	0.13081
HNRNPM_NM_031203	338	583	703	56	43	179		8.11667e-06	1.40001e-05	1.68817e-05	3.54435e-06	2.72155e-06	1.13293e-05	0.436675	0.194396	0.671096	0.434055	0.130982
E2F3_NM_001243076	1041	401	1107	146	187	142		2.49984e-05	9.62955e-06	2.65833e-05	9.24062e-06	1.18356e-05	8.98745e-06	0.369648	1.22909	0.338086	0.645609	0.131184
CAV2_NM_001206748	152	322	105	112	125	215		3.6501e-06	7.73245e-06	2.52145e-06	7.08869e-06	7.91149e-06	1.36078e-05	1.94205	1.02315	5.3968	2.78733	0.131352
ZNF681_NM_138286	463	789	640	189	155	25		1.11184e-05	1.89469e-05	1.53689e-05	1.19622e-05	9.81025e-06	1.5823e-06	1.07589	0.517776	0.102955	0.56554	0.131369
GFRA1_NM_005264	1084	997	1110	358	370	391		2.6031e-05	2.39418e-05	2.66554e-05	2.26585e-05	2.3418e-05	2.47471e-05	0.870443	0.978123	0.928412	0.925659	0.131445
LMO3_NM_001243610	1050	786	776	304	209	221		2.52145e-05	1.88749e-05	1.86347e-05	1.92407e-05	1.3228e-05	1.39875e-05	0.763082	0.700827	0.750615	0.738175	0.131456
SIPA1_NM_006747	539	681	382	93	157	142		1.29435e-05	1.63534e-05	9.17328e-06	5.88615e-06	9.93683e-06	8.98745e-06	0.454759	0.60763	0.979742	0.68071	0.13155
FAM189B_NM_006589	517	701	279	107	93	104		1.24152e-05	1.68337e-05	6.69986e-06	6.77224e-06	5.88615e-06	6.58236e-06	0.545482	0.349665	0.982462	0.62587	0.13165
HDHD1_NM_001135565	382	173	349	92	26	47		9.17328e-06	4.15439e-06	8.38083e-06	5.82286e-06	1.64559e-06	2.97472e-06	0.634763	0.396108	0.354944	0.461938	0.131655
FAM57A_NM_024792	270	250	248	79	87	38		6.48373e-06	6.00346e-06	5.95543e-06	5.00006e-06	5.5064e-06	2.40509e-06	0.77117	0.917204	0.403849	0.697408	0.131681
RARRES1_NM_206963	595	609	462	203	110	57		1.42882e-05	1.46244e-05	1.10944e-05	1.28483e-05	6.96211e-06	3.60764e-06	0.89922	0.476061	0.325177	0.566819	0.131734
CDA_NM_001785	1228	484	821	231	109	100		2.9489e-05	1.16227e-05	1.97154e-05	1.46204e-05	6.89882e-06	6.32919e-06	0.495793	0.593565	0.321029	0.470129	0.131745
ASPDH_NM_001024656	623	706	781	321	280	337		1.49606e-05	1.69538e-05	1.87548e-05	2.03167e-05	1.77217e-05	2.13294e-05	1.35801	1.0453	1.13728	1.1802	0.131823
ZNRF3_NM_032173	420	950	985	419	693	426		1.00858e-05	2.28131e-05	2.36536e-05	2.65193e-05	4.38613e-05	2.69624e-05	2.62937	1.92263	1.13988	1.8973	0.132014
CCNJL_NM_024565	329	254	191	130	166	117		7.90055e-06	6.09951e-06	4.58664e-06	8.22795e-06	1.05065e-05	7.40515e-06	1.04144	1.72251	1.6145	1.45948	0.132028
CTNNA2_NM_001164883	354	219	113	147	129	137		8.5009e-06	5.25903e-06	2.71356e-06	9.30391e-06	8.16466e-06	8.67099e-06	1.09446	1.5525	3.19543	1.94746	0.132093
GRIN2A_NM_001134408	681	999	573	115	252	30		1.63534e-05	2.39898e-05	1.37599e-05	7.27857e-06	1.59496e-05	1.89876e-06	0.445079	0.664847	0.137992	0.415973	0.1321
NECAB3_NM_031232	199	138	48	148	97	66		4.77875e-06	3.31391e-06	1.15266e-06	9.3672e-06	6.13932e-06	4.17727e-06	1.96018	1.85259	3.62401	2.47893	0.132134
HELT_NM_001029887	765	1048	548	612	736	317		1.83706e-05	2.51665e-05	1.31596e-05	3.87347e-05	4.65829e-05	2.00635e-05	2.10852	1.85099	1.52463	1.82805	0.132177
AREL1_NM_001039479	880	564	691	122	250	135		2.11322e-05	1.35438e-05	1.65936e-05	7.72161e-06	1.5823e-05	8.54441e-06	0.365396	1.16828	0.514923	0.682867	0.132301
BHLHA9_NM_001164405	744	481	683	154	141	215		1.78663e-05	1.15507e-05	1.64014e-05	9.74696e-06	8.92416e-06	1.36078e-05	0.54555	0.772611	0.829668	0.715943	0.132371
ARHGAP19_NM_001204300	383	139	402	33	17	85		9.1973e-06	3.33792e-06	9.65356e-06	2.08863e-06	1.07596e-06	5.37981e-06	0.227092	0.322345	0.557288	0.368908	0.13254
ARID1B_NM_020732	426	494	303	197	221	182		1.02299e-05	1.18628e-05	7.27619e-06	1.24685e-05	1.39875e-05	1.15191e-05	1.21883	1.1791	1.58313	1.32702	0.13265
C4BPB_NM_001017366	230	397	612	330	188	288		5.52318e-06	9.53349e-06	1.46965e-05	2.08863e-05	1.18989e-05	1.82281e-05	3.78158	1.24811	1.2403	2.09	0.132725
ZNF879_NM_001136116	176	227	364	288	546	139		4.22643e-06	5.45114e-06	8.74103e-06	1.82281e-05	3.45574e-05	8.79758e-06	4.31287	6.33948	1.00647	3.88627	0.132944
DEFB136_NM_001033018	528	964	708	238	130	125		1.26793e-05	2.31493e-05	1.70018e-05	1.50635e-05	8.22795e-06	7.91149e-06	1.18804	0.355429	0.465333	0.6696	0.132947
NFATC1_NM_001278670	40	411	263	12	20	7		9.60553e-07	9.86968e-06	6.31564e-06	7.59503e-07	1.26584e-06	4.43043e-07	0.790693	0.128255	0.0701502	0.3297	0.133056
TULP1_NM_003322	496	408	691	299	227	313		1.19109e-05	9.79764e-06	1.65936e-05	1.89243e-05	1.43673e-05	1.98104e-05	1.58883	1.4664	1.19386	1.41636	0.133061
SCN2A_NM_001040142	652	442	1089	162	61	157		1.5657e-05	1.06141e-05	2.61511e-05	1.02533e-05	3.86081e-06	9.93683e-06	0.654869	0.363743	0.379978	0.466197	0.133075
THSD4_NM_001286429	945	943	963	265	334	343		2.26931e-05	2.2645e-05	2.31253e-05	1.67724e-05	2.11395e-05	2.17091e-05	0.739096	0.933516	0.93876	0.870457	0.133096
SYCP2_NM_014258	812	1550	1133	202	342	271		1.94992e-05	3.72214e-05	2.72077e-05	1.2785e-05	2.16458e-05	1.71521e-05	0.655665	0.581542	0.630415	0.622541	0.133166
DPY19L2_NM_173812	463	158	441	171	228	262		1.11184e-05	3.79419e-06	1.05901e-05	1.08229e-05	1.44306e-05	1.65825e-05	0.973424	3.80333	1.56585	2.1142	0.133249
ABCC6_NM_001171	227	212	120	194	80	137		5.45114e-06	5.09093e-06	2.88166e-06	1.22786e-05	5.06335e-06	8.67099e-06	2.25249	0.994583	3.00903	2.08537	0.133313
PDIA4_NM_004911	116	392	39	317	398	79		2.7856e-06	9.41342e-06	9.36539e-07	2.00635e-05	2.51902e-05	5.00006e-06	7.20258	2.67599	5.33887	5.07248	0.133357
TMEM5_NM_014254	727	506	731	177	217	174		1.74581e-05	1.2151e-05	1.75541e-05	1.12027e-05	1.37343e-05	1.10128e-05	0.641691	1.13031	0.627363	0.799786	0.13342
TMEM117_NM_032256	250	91	126	72	122	124		6.00346e-06	2.18526e-06	3.02574e-06	4.55702e-06	7.72161e-06	7.8482e-06	0.759066	3.5335	2.59381	2.29546	0.133498
GPR162_NM_014449	611	1097	696	161	249	82		1.46725e-05	2.63432e-05	1.67136e-05	1.019e-05	1.57597e-05	5.18994e-06	0.694499	0.598246	0.310521	0.534422	0.13356
ATP11C_NM_173694	620	201	489	226	311	259		1.48886e-05	4.82678e-06	1.17428e-05	1.4304e-05	1.96838e-05	1.63926e-05	0.960735	4.07804	1.39598	2.14492	0.133634
LHX5_NM_022363	894	869	576	141	172	268		2.14684e-05	2.0868e-05	1.3832e-05	8.92416e-06	1.08862e-05	1.69622e-05	0.415689	0.52167	1.22631	0.721222	0.133746
TAS2R1_NM_019599	620	611	1138	409	476	407		1.48886e-05	1.46725e-05	2.73277e-05	2.58864e-05	3.0127e-05	2.57598e-05	1.73868	2.0533	0.942625	1.5782	0.133943
ANHX_NM_001191054	127	153	449	179	143	188		3.04976e-06	3.67412e-06	1.07822e-05	1.13293e-05	9.05074e-06	1.18989e-05	3.71481	2.46338	1.10357	2.42725	0.134267
UGT1A3_NM_019093	261	443	529	179	248	301		6.26761e-06	1.06381e-05	1.27033e-05	1.13293e-05	1.56964e-05	1.90509e-05	1.80759	1.47548	1.49968	1.59425	0.134489
WDR73_NM_032856	441	118	348	226	145	230		1.05901e-05	2.83363e-06	8.35681e-06	1.4304e-05	9.17733e-06	1.45571e-05	1.35069	3.23872	1.74195	2.11045	0.134611
FBXO9_NM_012347	374	619	767	374	251	453		8.98117e-06	1.48646e-05	1.84186e-05	2.36712e-05	1.58863e-05	2.86712e-05	2.63564	1.06873	1.55665	1.75367	0.134757
MYO9B_NM_001130065	218	734	438	74	56	77		5.23501e-06	1.76262e-05	1.05181e-05	4.6836e-06	3.54435e-06	4.87348e-06	0.894668	0.201085	0.463344	0.519699	0.134771
TMEM74_NM_153015	197	509	455	183	238	265		4.73072e-06	1.2223e-05	1.09263e-05	1.15824e-05	1.50635e-05	1.67724e-05	2.44834	1.23238	1.53505	1.73859	0.134925
ACTR3C_NM_001164459	727	700	1045	551	360	421		1.74581e-05	1.68097e-05	2.50945e-05	3.48738e-05	2.27851e-05	2.66459e-05	1.99758	1.35547	1.06182	1.47163	0.134952
SMARCA2_NM_001289398	1136	433	1291	498	826	558		2.72797e-05	1.0398e-05	3.10019e-05	3.15194e-05	5.22791e-05	3.53169e-05	1.15541	5.02781	1.13919	2.4408	0.134991
KCTD16_NM_020768	491	379	594	175	83	70		1.17908e-05	9.10124e-06	1.42642e-05	1.10761e-05	5.25323e-06	4.43043e-06	0.939384	0.577199	0.310598	0.60906	0.135097
C1orf53_NM_001024594	609	476	446	288	200	292		1.46244e-05	1.14306e-05	1.07102e-05	1.82281e-05	1.26584e-05	1.84812e-05	1.24641	1.10741	1.72558	1.3598	0.135145
SCGB2B2_NM_001025591	412	263	442	38	134	35		9.8937e-06	6.31564e-06	1.06141e-05	2.40509e-06	8.48112e-06	2.21522e-06	0.243093	1.34288	0.208705	0.598225	0.135267
FAM83F_NM_138435	60	220	272	24	31	17		1.44083e-06	5.28304e-06	6.53176e-06	1.51901e-06	1.96205e-06	1.07596e-06	1.05426	0.371386	0.164728	0.530124	0.135307
KDM5D_NM_001146706	436	712	755	157	142	194		1.047e-05	1.70978e-05	1.81304e-05	9.93683e-06	8.98745e-06	1.22786e-05	0.949074	0.525648	0.677238	0.71732	0.135704
SLC41A3_NM_001008486	987	605	905	292	77	147		2.37017e-05	1.45284e-05	2.17325e-05	1.84812e-05	4.87348e-06	9.30391e-06	0.779745	0.335446	0.42811	0.514434	0.135709
SHH_NM_000193	74	256	112	69	221	150		1.77702e-06	6.14754e-06	2.68955e-06	4.36714e-06	1.39875e-05	9.49379e-06	2.45756	2.2753	3.52988	2.75425	0.135725
SERAC1_NM_032861	240	454	269	148	214	181		5.76332e-06	1.09023e-05	6.45972e-06	9.3672e-06	1.35445e-05	1.14558e-05	1.62531	1.24235	1.77343	1.54703	0.135878
STAT6_NM_001178081	466	425	532	231	364	216		1.11904e-05	1.02059e-05	1.27754e-05	1.46204e-05	2.30383e-05	1.36711e-05	1.30651	2.25735	1.07011	1.54466	0.135879
AKR1C3_NM_001253908	423	326	551	171	300	347		1.01579e-05	7.82851e-06	1.32316e-05	1.08229e-05	1.89876e-05	2.19623e-05	1.06547	2.42544	1.65983	1.71692	0.136049
CCDC117_NM_001284264	515	352	500	182	268	323		1.23671e-05	8.45287e-06	1.20069e-05	1.15191e-05	1.69622e-05	2.04433e-05	0.931432	2.00668	1.70263	1.54691	0.136067
44808_NM_001198713	422	266	507	523	240	239		1.01338e-05	6.38768e-06	1.2175e-05	3.31017e-05	1.51901e-05	1.51268e-05	3.26645	2.37803	1.24244	2.29564	0.136116
SPOCK1_NM_004598	349	608	687	37	147	144		8.38083e-06	1.46004e-05	1.64975e-05	2.3418e-06	9.30391e-06	9.11404e-06	0.279424	0.637236	0.552449	0.489703	0.136376
LACTB2_NM_016027	602	681	283	156	33	79		1.44563e-05	1.63534e-05	6.79591e-06	9.87354e-06	2.08863e-06	5.00006e-06	0.682991	0.127718	0.735745	0.515485	0.13646
C15orf57_NM_001289132	289	688	573	140	95	85		6.94e-06	1.65215e-05	1.37599e-05	8.86087e-06	6.01273e-06	5.37981e-06	1.27678	0.363933	0.390977	0.677231	0.136515
PALLD_NM_001166110	670	756	351	395	327	276		1.60893e-05	1.81545e-05	8.42885e-06	2.50003e-05	2.06965e-05	1.74686e-05	1.55385	1.14002	2.07247	1.58878	0.136659
ZNF529_NM_001145649	245	234	657	196	355	270		5.88339e-06	5.61924e-06	1.57771e-05	1.24052e-05	2.24686e-05	1.70888e-05	2.10852	3.99852	1.08314	2.39673	0.136851
ZNF500_NM_021646	1040	733	622	264	171	99		2.49744e-05	1.76021e-05	1.49366e-05	1.67091e-05	1.08229e-05	6.2659e-06	0.669048	0.614864	0.4195	0.567804	0.137102
PLG_NM_000301	423	395	322	315	348	138		1.01579e-05	9.48546e-06	7.73245e-06	1.9937e-05	2.20256e-05	8.73428e-06	1.96271	2.32204	1.12956	1.80477	0.137108
ACTC1_NM_005159	702	548	985	220	180	161		1.68577e-05	1.31596e-05	2.36536e-05	1.39242e-05	1.13925e-05	1.019e-05	0.825985	0.865723	0.430801	0.707503	0.137207
PPP1R1C_NM_001261425	536	551	481	507	394	198		1.28714e-05	1.32316e-05	1.15507e-05	3.2089e-05	2.4937e-05	1.25318e-05	2.49304	1.88465	1.08494	1.82088	0.137345
SIPA1_NM_153253	605	532	368	350	196	335		1.45284e-05	1.27754e-05	8.83709e-06	2.21522e-05	1.24052e-05	2.12028e-05	1.52475	0.971027	2.3993	1.63169	0.137556
SGCG_NM_000231	851	1516	771	170	273	223		2.04358e-05	3.6405e-05	1.85147e-05	1.07596e-05	1.72787e-05	1.41141e-05	0.526509	0.474625	0.76232	0.587818	0.1376
MAP6_NM_033063	670	820	960	412	332	424		1.60893e-05	1.96913e-05	2.30533e-05	2.60763e-05	2.10129e-05	2.68358e-05	1.62072	1.06711	1.16408	1.28397	0.137779
EXOC8_NM_175876	770	948	1126	317	275	210		1.84906e-05	2.27651e-05	2.70396e-05	2.00635e-05	1.74053e-05	1.32913e-05	1.08506	0.764559	0.49155	0.780391	0.137822
ZC3H10_NM_032786	301	508	490	259	477	221		7.22816e-06	1.2199e-05	1.17668e-05	1.63926e-05	3.01902e-05	1.39875e-05	2.26788	2.47481	1.18873	1.97714	0.137957
ZNF699_NM_198535	342	414	311	266	250	132		8.21273e-06	9.94173e-06	7.4683e-06	1.68356e-05	1.5823e-05	8.35453e-06	2.04995	1.59157	1.11867	1.58673	0.137966
OXT_NM_000915	723	576	611	237	90	141		1.7362e-05	1.3832e-05	1.46725e-05	1.50002e-05	5.69627e-06	8.92416e-06	0.863966	0.411819	0.608226	0.628004	0.138058
TAS2R10_NM_023921	788	603	631	407	309	288		1.89229e-05	1.44803e-05	1.51527e-05	2.57598e-05	1.95572e-05	1.82281e-05	1.3613	1.3506	1.20296	1.30495	0.138076
CDH20_NM_031891	224	678	761	444	533	244		5.3791e-06	1.62814e-05	1.82745e-05	2.81016e-05	3.37346e-05	1.54432e-05	5.22422	2.07197	0.845069	2.71376	0.138116
GMIP_NM_001288998	558	544	626	87	42	222		1.33997e-05	1.30635e-05	1.50327e-05	5.5064e-06	2.65826e-06	1.40508e-05	0.410934	0.203487	0.934685	0.516369	0.138218
ODF2_NM_153433	396	363	221	211	179	141		9.50948e-06	8.71702e-06	5.30706e-06	1.33546e-05	1.13293e-05	8.92416e-06	1.40435	1.29967	1.68156	1.46186	0.138292
FDXACB1_NM_138378	374	449	500	126	155	86		8.98117e-06	1.07822e-05	1.20069e-05	7.97478e-06	9.81025e-06	5.4431e-06	0.887944	0.909855	0.453331	0.750377	0.138366
NETO2_NM_001201477	266	523	484	32	145	48		6.38768e-06	1.25592e-05	1.16227e-05	2.02534e-06	9.17733e-06	3.03801e-06	0.31707	0.730724	0.261386	0.436393	0.138394
AQP3_NM_004925	343	173	410	94	14	47		8.23674e-06	4.15439e-06	9.84567e-06	5.94944e-06	8.86087e-07	2.97472e-06	0.722305	0.213289	0.302135	0.412576	0.138409
ANKZF1_NM_001042410	620	619	345	108	171	64		1.48886e-05	1.48646e-05	8.28477e-06	6.83553e-06	1.08229e-05	4.05068e-06	0.459112	0.728102	0.488931	0.558715	0.138571
PRKRA_NM_003690	506	574	549	198	133	56		1.2151e-05	1.37839e-05	1.31836e-05	1.25318e-05	8.41782e-06	3.54435e-06	1.03134	0.610698	0.268845	0.636961	0.138651
SPARCL1_NM_001128310	402	348	405	296	177	183		9.65356e-06	8.35681e-06	9.7256e-06	1.87344e-05	1.12027e-05	1.15824e-05	1.94067	1.34054	1.19092	1.49071	0.138736
NPFFR2_NM_004885	384	232	332	250	137	178		9.22131e-06	5.57121e-06	7.97259e-06	1.5823e-05	8.67099e-06	1.1266e-05	1.71591	1.55639	1.41309	1.5618	0.138919
ZMYM2_NM_001190965	514	821	432	154	153	83		1.23431e-05	1.97154e-05	1.0374e-05	9.74696e-06	9.68366e-06	5.25323e-06	0.789668	0.491174	0.506385	0.595742	0.138978
EHMT2_NM_025256	490	1256	567	512	442	449		1.17668e-05	3.01614e-05	1.36158e-05	3.24055e-05	2.7975e-05	2.84181e-05	2.75398	0.927512	2.08713	1.92287	0.139138
SERPINB2_NM_002575	1232	884	661	274	221	57		2.9585e-05	2.12282e-05	1.58731e-05	1.7342e-05	1.39875e-05	3.60764e-06	0.586174	0.658911	0.227279	0.490788	0.139269
TOM1L2_NM_001082968	610	325	682	157	101	107		1.46484e-05	7.80449e-06	1.63774e-05	9.93683e-06	6.39248e-06	6.77224e-06	0.678354	0.819077	0.41351	0.636981	0.139496
AKAP12_NM_005100	870	672	629	260	169	158		2.0892e-05	1.61373e-05	1.51047e-05	1.64559e-05	1.06963e-05	1.00001e-05	0.787664	0.662833	0.662054	0.704184	0.139497
RGL3_NM_001035223	399	1023	346	379	544	328		9.58152e-06	2.45661e-05	8.30879e-06	2.39876e-05	3.44308e-05	2.07597e-05	2.50353	1.40155	2.49853	2.13454	0.139643
ZFP69B_NM_023070	1056	1313	571	278	200	104		2.53586e-05	3.15302e-05	1.37119e-05	1.75952e-05	1.26584e-05	6.58236e-06	0.693853	0.401469	0.480047	0.525123	0.139669
B3GNT1_NM_006876	199	274	99	123	120	274		4.77875e-06	6.57979e-06	2.37737e-06	7.78491e-06	7.59503e-06	1.7342e-05	1.62907	1.1543	7.29461	3.35933	0.139672
LAMC2_NM_005562	395	651	247	269	265	219		9.48546e-06	1.5633e-05	5.93142e-06	1.70255e-05	1.67724e-05	1.38609e-05	1.79491	1.07288	2.33687	1.73489	0.139727
POLR3GL_NM_032305	303	643	509	199	377	339		7.27619e-06	1.54409e-05	1.2223e-05	1.25951e-05	2.38611e-05	2.1456e-05	1.731	1.54532	1.75537	1.67723	0.140062
MSANTD4_NM_032424	400	753	558	92	133	174		9.60553e-06	1.80824e-05	1.33997e-05	5.82286e-06	8.41782e-06	1.10128e-05	0.606198	0.465526	0.821868	0.631197	0.140074
DDX4_NM_001166534	523	789	494	126	170	175		1.25592e-05	1.89469e-05	1.18628e-05	7.97478e-06	1.07596e-05	1.10761e-05	0.634974	0.567883	0.93368	0.712179	0.140076
KLF11_NM_001177718	526	362	606	98	48	172		1.26313e-05	8.69301e-06	1.45524e-05	6.20261e-06	3.03801e-06	1.08862e-05	0.491052	0.349478	0.748071	0.529533	0.140148
AP5M1_NM_018229	720	364	748	170	41	146		1.729e-05	8.74103e-06	1.79623e-05	1.07596e-05	2.59497e-06	9.24062e-06	0.622305	0.296872	0.514444	0.477874	0.140267
TAF6_NM_139315	727	470	964	539	299	478		1.74581e-05	1.12865e-05	2.31493e-05	3.41143e-05	1.89243e-05	3.02535e-05	1.95407	1.67672	1.30689	1.64589	0.14032
DDR1_NM_001202523	290	613	481	60	145	78		6.96401e-06	1.47205e-05	1.15507e-05	3.79751e-06	9.17733e-06	4.93677e-06	0.545306	0.62344	0.427402	0.532049	0.140413
TAAR1_NM_138327	864	727	334	638	390	324		2.07479e-05	1.74581e-05	8.02062e-06	4.03802e-05	2.46838e-05	2.05066e-05	1.94623	1.41389	2.55673	1.97229	0.140612
DCTN6_NM_006571	670	555	864	300	516	373		1.60893e-05	1.33277e-05	2.07479e-05	1.89876e-05	3.26586e-05	2.36079e-05	1.18014	2.45044	1.13784	1.58947	0.140679
INSR_NM_000208	815	457	394	140	46	128		1.95713e-05	1.09743e-05	9.46145e-06	8.86087e-06	2.91143e-06	8.10137e-06	0.452749	0.265295	0.85625	0.524764	0.140751
ZNF385B_NM_001113397	891	726	1011	162	203	320		2.13963e-05	1.7434e-05	2.4278e-05	1.02533e-05	1.28483e-05	2.02534e-05	0.479208	0.736964	0.83423	0.683467	0.140832
CD24_NM_001291737	986	450	1052	222	177	107		2.36776e-05	1.08062e-05	2.52625e-05	1.40508e-05	1.12027e-05	6.77224e-06	0.593421	1.03669	0.268074	0.632727	0.140891
LRR1_NM_152329	670	984	606	54	255	147		1.60893e-05	2.36296e-05	1.45524e-05	3.41776e-06	1.61394e-05	9.30391e-06	0.212425	0.683018	0.639339	0.511594	0.140925
CCDC177_NM_001271507	673	186	309	410	300	193		1.61613e-05	4.46657e-06	7.42027e-06	2.59497e-05	1.89876e-05	1.22153e-05	1.60567	4.25104	1.64621	2.50097	0.140926
PPIP5K1_NM_014659	544	631	409	137	38	170		1.30635e-05	1.51527e-05	9.82166e-06	8.67099e-06	2.40509e-06	1.07596e-05	0.663756	0.158723	1.0955	0.639327	0.141172
TRDN_NM_006073	481	569	502	188	155	110		1.15507e-05	1.36639e-05	1.20549e-05	1.18989e-05	9.81025e-06	6.96211e-06	1.03015	0.71797	0.577532	0.775216	0.141238
QSOX2_NM_181701	413	446	238	104	90	84		9.91771e-06	1.07102e-05	5.71529e-06	6.58236e-06	5.69627e-06	5.31652e-06	0.663697	0.531856	0.930227	0.708594	0.141443
LAMA3_NM_001127717	298	327	148	102	288	224		7.15612e-06	7.85252e-06	3.55405e-06	6.45578e-06	1.82281e-05	1.41774e-05	0.902133	2.3213	3.98908	2.40417	0.141524
ESCO1_NM_052911	445	637	292	144	63	54		1.06862e-05	1.52968e-05	7.01204e-06	9.11404e-06	3.98739e-06	3.41776e-06	0.852883	0.260668	0.487414	0.533655	0.141537
MRPL47_NM_020409	292	529	118	161	380	244		7.01204e-06	1.27033e-05	2.83363e-06	1.019e-05	2.40509e-05	1.54432e-05	1.45321	1.89328	5.44998	2.93216	0.141684
MFSD3_NM_138431	106	262	33	132	151	67		2.54547e-06	6.29162e-06	7.92456e-07	8.35453e-06	9.55708e-06	4.24056e-06	3.28212	1.51902	5.35116	3.3841	0.141758
CDV3_NM_001282765	116	232	53	97	75	96		2.7856e-06	5.57121e-06	1.27273e-06	6.13932e-06	4.74689e-06	6.07602e-06	2.20394	0.85204	4.774	2.60999	0.141805
THBS1_NM_003246	507	480	92	40	51	39		1.2175e-05	1.15266e-05	2.20927e-06	2.53168e-06	3.22789e-06	2.46838e-06	0.20794	0.280037	1.11728	0.535087	0.14193
ASIP_NM_001672	227	617	519	280	369	214		5.45114e-06	1.48165e-05	1.24632e-05	1.77217e-05	2.33547e-05	1.35445e-05	3.25102	1.57626	1.08676	1.97134	0.142102
STT3A_NM_001278503	630	438	613	223	339	302		1.51287e-05	1.05181e-05	1.47205e-05	1.41141e-05	2.1456e-05	1.91142e-05	0.932934	2.03992	1.29847	1.42378	0.142523
PCDH8_NM_002590	293	236	235	66	94	62		7.03605e-06	5.66726e-06	5.64325e-06	4.17727e-06	5.94944e-06	3.9241e-06	0.593695	1.04979	0.695361	0.779616	0.142588
HNRNPR_NM_001102398	580	326	560	324	254	218		1.3928e-05	7.82851e-06	1.34477e-05	2.05066e-05	1.60761e-05	1.37976e-05	1.47233	2.05354	1.02602	1.51729	0.142637
PIGS_NM_033198	847	1094	1036	243	362	136		2.03397e-05	2.62711e-05	2.48783e-05	1.53799e-05	2.29117e-05	8.6077e-06	0.756153	0.872124	0.345992	0.65809	0.142805
IGDCC4_NM_020962	568	523	1242	173	91	122		1.36399e-05	1.25592e-05	2.98252e-05	1.09495e-05	5.75956e-06	7.72161e-06	0.802758	0.458592	0.258896	0.506749	0.14282
DSCC1_NM_024094	434	795	469	115	153	131		1.0422e-05	1.9091e-05	1.12625e-05	7.27857e-06	9.68366e-06	8.29124e-06	0.698385	0.507237	0.736182	0.647268	0.143312
HLA-G_NM_002127	373	333	341	300	152	189		8.95716e-06	7.99661e-06	8.18872e-06	1.89876e-05	9.62037e-06	1.19622e-05	2.11982	1.20306	1.46081	1.59456	0.143324
ENTPD3_NM_001248	752	584	573	185	146	223		1.80584e-05	1.40241e-05	1.37599e-05	1.1709e-05	9.24062e-06	1.41141e-05	0.648397	0.658911	1.02574	0.777682	0.143527
DZIP1L_NM_173543	776	925	748	41	293	182		1.86347e-05	2.22128e-05	1.79623e-05	2.59497e-06	1.85445e-05	1.15191e-05	0.139254	0.834858	0.641293	0.538469	0.143528
CEACAM16_NM_001039213	286	462	699	50	107	119		6.86796e-06	1.10944e-05	1.67857e-05	3.1646e-06	6.77224e-06	7.53174e-06	0.460777	0.61042	0.448701	0.506632	0.143713
CATSPERB_NM_024764	565	547	395	190	66	36		1.35678e-05	1.31356e-05	9.48546e-06	1.20255e-05	4.17727e-06	2.27851e-06	0.886323	0.318012	0.240211	0.481515	0.143717
SSTR2_NM_001050	427	424	194	223	186	169		1.02539e-05	1.01819e-05	4.65868e-06	1.41141e-05	1.17723e-05	1.06963e-05	1.37646	1.1562	2.296	1.60955	0.143732
NUP88_NM_002532	1515	1150	976	404	320	245		3.6381e-05	2.76159e-05	2.34375e-05	2.55699e-05	2.02534e-05	1.55065e-05	0.702839	0.733397	0.661612	0.699282	0.143771
MAML3_NM_018717	963	502	421	160	104	80		2.31253e-05	1.20549e-05	1.01098e-05	1.01267e-05	6.58236e-06	5.06335e-06	0.437906	0.54603	0.500835	0.494924	0.143917
BST1_NM_004334	808	564	289	76	52	152		1.94032e-05	1.35438e-05	6.94e-06	4.81019e-06	3.29118e-06	9.62037e-06	0.247907	0.243003	1.38622	0.62571	0.143963
PTGES3L-AARSD1_NM_025267	316	804	684	116	128	136		7.58837e-06	1.93071e-05	1.64255e-05	7.34186e-06	8.10137e-06	8.6077e-06	0.967515	0.419605	0.524046	0.637055	0.144192
FLJ45513_NM_001242791	222	480	127	481	370	106		5.33107e-06	1.15266e-05	3.04976e-06	3.04434e-05	2.3418e-05	6.70894e-06	5.71056	2.03164	2.19983	3.31401	0.144232
PRSS54_NM_001080492	595	936	1024	96	233	257		1.42882e-05	2.24769e-05	2.45902e-05	6.07602e-06	1.4747e-05	1.6266e-05	0.425247	0.656095	0.661485	0.580942	0.144334
LHFPL1_NM_178175	384	189	105	124	216	145		9.22131e-06	4.53861e-06	2.52145e-06	7.8482e-06	1.36711e-05	9.17733e-06	0.851093	3.01217	3.6397	2.50099	0.14442
ALOX5AP_NM_001629	898	298	654	123	78	131		2.15644e-05	7.15612e-06	1.5705e-05	7.78491e-06	4.93677e-06	8.29124e-06	0.361007	0.689867	0.527935	0.52627	0.144547
NALCN_NM_052867	393	293	347	39	59	131		9.43744e-06	7.03605e-06	8.3328e-06	2.46838e-06	3.73422e-06	8.29124e-06	0.261552	0.530727	0.995013	0.595764	0.144595
OTOS_NM_148961	884	888	1737	579	640	876		2.12282e-05	2.13243e-05	4.1712e-05	3.6646e-05	4.05068e-05	5.54437e-05	1.72629	1.89956	1.3292	1.65168	0.144606
SCARF1_NM_145350	283	247	149	159	100	123		6.79591e-06	5.93142e-06	3.57806e-06	1.00634e-05	6.32919e-06	7.78491e-06	1.4808	1.06706	2.17573	1.57453	0.144803
FBXO10_NM_012166	465	653	312	104	130	99		1.11664e-05	1.5681e-05	7.49231e-06	6.58236e-06	8.22795e-06	6.2659e-06	0.589477	0.524707	0.83631	0.650165	0.144825
RAET1E_NM_001243328	398	629	503	112	176	114		9.5575e-06	1.51047e-05	1.2079e-05	7.08869e-06	1.11394e-05	7.21528e-06	0.741689	0.737478	0.597343	0.69217	0.144907
ASPG_NM_001080464	684	711	363	187	110	89		1.64255e-05	1.70738e-05	8.71702e-06	1.18356e-05	6.96211e-06	5.63298e-06	0.720564	0.407765	0.646205	0.591511	0.144983
CES4A_NM_173815	500	570	399	382	179	359		1.20069e-05	1.36879e-05	9.58152e-06	2.41775e-05	1.13293e-05	2.27218e-05	2.01363	0.827685	2.37142	1.73758	0.144997
MMP15_NM_002428	907	528	296	88	135	36		2.17805e-05	1.26793e-05	7.10809e-06	5.56969e-06	8.54441e-06	2.27851e-06	0.255719	0.673886	0.320551	0.416719	0.145008
P2RX2_NM_170682	606	327	262	83	75	78		1.45524e-05	7.85252e-06	6.29162e-06	5.25323e-06	4.74689e-06	4.93677e-06	0.360988	0.604506	0.784657	0.583384	0.145042
OR56A5_NM_001146033	654	887	228	300	491	378		1.5705e-05	2.13003e-05	5.47515e-06	1.89876e-05	3.10763e-05	2.39243e-05	1.20901	1.45896	4.36962	2.34587	0.145049
FXYD1_NM_001278718	246	503	438	53	134	31		5.9074e-06	1.2079e-05	1.05181e-05	3.35447e-06	8.48112e-06	1.96205e-06	0.567842	0.70214	0.186541	0.485508	0.145078
SLC12A3_NM_000339	799	1276	581	97	260	156		1.91871e-05	3.06416e-05	1.3952e-05	6.13932e-06	1.64559e-05	9.87354e-06	0.319972	0.537044	0.707677	0.521564	0.145136
CTHRC1_NM_001256099	373	569	381	196	237	348		8.95716e-06	1.36639e-05	9.14927e-06	1.24052e-05	1.50002e-05	2.20256e-05	1.38495	1.0978	2.40736	1.63004	0.145189
OR8B4_NM_001005196	226	562	337	171	258	251		5.42713e-06	1.34958e-05	8.09266e-06	1.08229e-05	1.63293e-05	1.58863e-05	1.99423	1.20996	1.96305	1.72241	0.145346
NPM1_NM_002520	723	435	427	92	101	169		1.7362e-05	1.0446e-05	1.02539e-05	5.82286e-06	6.39248e-06	1.06963e-05	0.335379	0.611954	1.04315	0.663494	0.145487
NDP_NM_000266	460	489	451	328	261	178		1.10464e-05	1.17428e-05	1.08302e-05	2.07597e-05	1.65192e-05	1.1266e-05	1.87933	1.40675	1.04023	1.44211	0.14575
LOC728392_NM_001162371	232	308	509	336	239	154		5.57121e-06	7.39626e-06	1.2223e-05	2.12661e-05	1.51268e-05	9.74696e-06	3.81714	2.04519	0.797425	2.21992	0.145837
PCDH15_NM_001142771	431	815	987	208	113	158		1.035e-05	1.95713e-05	2.37017e-05	1.31647e-05	7.15199e-06	1.00001e-05	1.27196	0.365433	0.421917	0.686436	0.145941
RSPO2_NM_001282863	304	506	763	63	111	130		7.3002e-06	1.2151e-05	1.83226e-05	3.98739e-06	7.0254e-06	8.22795e-06	0.546203	0.578175	0.449061	0.52448	0.146057
CYB561_NM_001017916	51	261	188	188	70	163		1.22471e-06	6.26761e-06	4.5146e-06	1.18989e-05	4.43043e-06	1.03166e-05	9.71571	0.706878	2.28516	4.23592	0.146206
GAS7_NM_201433	128	153	221	143	66	203		3.07377e-06	3.67412e-06	5.30706e-06	9.05074e-06	4.17727e-06	1.28483e-05	2.94451	1.13694	2.42098	2.16748	0.146259
JPH3_NM_020655	414	331	221	98	30	80		9.94173e-06	7.94858e-06	5.30706e-06	6.20261e-06	1.89876e-06	5.06335e-06	0.623896	0.23888	0.954079	0.605619	0.146569
HMG20B_NM_006339	457	406	491	271	167	304		1.09743e-05	9.74961e-06	1.17908e-05	1.71521e-05	1.05698e-05	1.92407e-05	1.56293	1.08412	1.63184	1.4263	0.146662
CCDC71L_NM_175884	1416	721	668	262	151	85		3.40036e-05	1.7314e-05	1.60412e-05	1.65825e-05	9.55708e-06	5.37981e-06	0.487669	0.551987	0.335374	0.458343	0.14667
C7orf49_NM_001243752	420	332	459	158	240	309		1.00858e-05	7.97259e-06	1.10223e-05	1.00001e-05	1.51901e-05	1.95572e-05	0.991504	1.90529	1.77432	1.55704	0.146724
MCMBP_NM_001256379	482	732	420	84	183	95		1.15747e-05	1.75781e-05	1.00858e-05	5.31652e-06	1.15824e-05	6.01273e-06	0.459324	0.658911	0.596158	0.571464	0.146808
MST1L_NM_001271733	758	428	495	285	277	282		1.82025e-05	1.02779e-05	1.18868e-05	1.80382e-05	1.75319e-05	1.78483e-05	0.990974	1.70578	1.50152	1.39942	0.147001
EDARADD_NM_145861	988	774	890	328	74	189		2.37257e-05	1.85867e-05	2.13723e-05	2.07597e-05	4.6836e-06	1.19622e-05	0.874991	0.251987	0.559704	0.562227	0.147039
SEC14L1_NM_003003	571	167	745	64	49	93		1.37119e-05	4.01031e-06	1.78903e-05	4.05068e-06	3.1013e-06	5.88615e-06	0.295414	0.773333	0.329013	0.46592	0.14706
SLMO2_NM_016045	184	170	167	68	27	12		4.41854e-06	4.08235e-06	4.01031e-06	4.30385e-06	1.70888e-06	7.59503e-07	0.974042	0.418602	0.189388	0.527344	0.14738
C2_NM_001178063	833	548	822	144	94	265		2.00035e-05	1.31596e-05	1.97394e-05	9.11404e-06	5.94944e-06	1.67724e-05	0.455622	0.4521	0.849691	0.585804	0.147383
RWDD1_NM_015952	401	707	307	224	286	308		9.62955e-06	1.69778e-05	7.37225e-06	1.41774e-05	1.81015e-05	1.94939e-05	1.47228	1.06619	2.64423	1.72757	0.147435
TYMP_NM_001953	331	430	684	82	134	103		7.94858e-06	1.03259e-05	1.64255e-05	5.18994e-06	8.48112e-06	6.51907e-06	0.652939	0.82134	0.396888	0.623722	0.147651
UBE2E3_NM_001278555	491	357	836	45	100	156		1.17908e-05	8.57294e-06	2.00756e-05	2.84814e-06	6.32919e-06	9.87354e-06	0.241556	0.738276	0.491819	0.49055	0.147837
IL18BP_NM_001039660	302	266	1073	498	281	513		7.25218e-06	6.38768e-06	2.57668e-05	3.15194e-05	1.7785e-05	3.24688e-05	4.3462	2.78427	1.2601	2.79685	0.14848
EPS8L2_NM_022772	314	377	246	211	233	117		7.54034e-06	9.05321e-06	5.9074e-06	1.33546e-05	1.4747e-05	7.40515e-06	1.77109	1.62893	1.25354	1.55118	0.148687
METTL11B_NM_001136107	519	157	759	34	72	76		1.24632e-05	3.77017e-06	1.82265e-05	2.15193e-06	4.55702e-06	4.81019e-06	0.172663	1.2087	0.263912	0.548426	0.148974
SERPINA7_NM_000354	564	691	499	170	134	204		1.35438e-05	1.65936e-05	1.19829e-05	1.07596e-05	8.48112e-06	1.29116e-05	0.794432	0.511109	1.0775	0.794346	0.149008
FOXD1_NM_004472	203	221	173	298	79	189		4.87481e-06	5.30706e-06	4.15439e-06	1.8861e-05	5.00006e-06	1.19622e-05	3.86907	0.942153	2.8794	2.56354	0.149039
FBXO45_NM_001105573	715	781	262	111	139	68		1.71699e-05	1.87548e-05	6.29162e-06	7.0254e-06	8.79758e-06	4.30385e-06	0.40917	0.469084	0.68406	0.520771	0.149136
TRAPPC3L_NM_001139444	531	71	299	306	137	298		1.27513e-05	1.70498e-06	7.18014e-06	1.93673e-05	8.67099e-06	1.8861e-05	1.51885	5.08568	2.62683	3.07712	0.149176
YOD1_NM_018566	70	103	295	75	148	221		1.68097e-06	2.47342e-06	7.08408e-06	4.74689e-06	9.3672e-06	1.39875e-05	2.8239	3.78714	1.9745	2.86185	0.149392
C22orf42_NM_001010859	466	262	535	306	210	205		1.11904e-05	6.29162e-06	1.28474e-05	1.93673e-05	1.32913e-05	1.29748e-05	1.7307	2.11254	1.00992	1.61772	0.149434
MRVI1_NM_001100167	201	585	197	231	390	179		4.82678e-06	1.40481e-05	4.73072e-06	1.46204e-05	2.46838e-05	1.13293e-05	3.02902	1.7571	2.39482	2.39365	0.150082
IL1RAP_NM_001167930	451	431	393	126	91	158		1.08302e-05	1.035e-05	9.43744e-06	7.97478e-06	5.75956e-06	1.00001e-05	0.736344	0.556482	1.05962	0.78415	0.150142
EEF2_NM_001961	303	115	407	267	109	266		7.27619e-06	2.76159e-06	9.77363e-06	1.68989e-05	6.89882e-06	1.68356e-05	2.3225	2.49813	1.72256	2.18106	0.150172
NR2F2_NM_021005	293	337	146	175	217	108		7.03605e-06	8.09266e-06	3.50602e-06	1.10761e-05	1.37343e-05	6.83553e-06	1.57419	1.69714	1.94965	1.74033	0.150257
BACE2_NM_138992	120	210	169	41	52	7		2.88166e-06	5.0429e-06	4.05834e-06	2.59497e-06	3.29118e-06	4.43043e-07	0.900512	0.652636	0.109169	0.554105	0.150263
HNF4G_NM_004133	284	682	300	292	323	197		6.81993e-06	1.63774e-05	7.20415e-06	1.84812e-05	2.04433e-05	1.24685e-05	2.70989	1.24826	1.73074	1.8963	0.150294
RMDN2_NM_001170792	485	588	455	182	425	377		1.16467e-05	1.41201e-05	1.09263e-05	1.15191e-05	2.68991e-05	2.38611e-05	0.989046	1.90502	2.18382	1.69263	0.150321
FADD_NM_003824	774	623	448	204	144	119		1.85867e-05	1.49606e-05	1.07582e-05	1.29116e-05	9.11404e-06	7.53174e-06	0.694666	0.609202	0.700093	0.667987	0.150433
IFI35_NM_005533	605	412	1031	156	31	158		1.45284e-05	9.8937e-06	2.47583e-05	9.87354e-06	1.96205e-06	1.00001e-05	0.679604	0.198313	0.403911	0.427276	0.150445
PNPLA4_NM_004650	841	753	503	816	378	393		2.01956e-05	1.80824e-05	1.2079e-05	5.16462e-05	2.39243e-05	2.48737e-05	2.5573	1.32307	2.05926	1.97988	0.150562
IZUMO1_NM_182575	1012	661	356	153	128	96		2.4302e-05	1.58731e-05	8.54892e-06	9.68366e-06	8.10137e-06	6.07602e-06	0.398472	0.510382	0.710736	0.539863	0.150583
DRD3_NM_033663	530	266	340	177	318	212		1.27273e-05	6.38768e-06	8.1647e-06	1.12027e-05	2.01268e-05	1.34179e-05	0.880206	3.15088	1.6434	1.8915	0.150588
LGR5_NM_001277226	720	217	644	101	20	122		1.729e-05	5.211e-06	1.54649e-05	6.39248e-06	1.26584e-06	7.72161e-06	0.369722	0.242917	0.499299	0.370646	0.150692
WDFY3_NM_014991	53	183	286	156	270	87		1.27273e-06	4.39453e-06	6.86796e-06	9.87354e-06	1.70888e-05	5.5064e-06	7.75775	3.88866	0.801752	4.14938	0.150696
HIC1_NM_006497	478	1020	537	75	212	40		1.14786e-05	2.44941e-05	1.28954e-05	4.74689e-06	1.34179e-05	2.53168e-06	0.413543	0.547801	0.196324	0.385889	0.150789
OOSP2_NM_173801	295	216	477	355	210	159		7.08408e-06	5.18699e-06	1.14546e-05	2.24686e-05	1.32913e-05	1.00634e-05	3.17171	2.56243	0.878548	2.20423	0.150831
C10orf126_NM_001278522	707	939	1175	234	294	254		1.69778e-05	2.2549e-05	2.82163e-05	1.48103e-05	1.86078e-05	1.60761e-05	0.872335	0.825218	0.569748	0.755767	0.150924
ANKHD1_NM_017747	313	609	138	218	300	204		7.51633e-06	1.46244e-05	3.31391e-06	1.37976e-05	1.89876e-05	1.29116e-05	1.83569	1.29835	3.89617	2.3434	0.150948
C19orf43_NM_024038	491	956	1008	70	156	262		1.17908e-05	2.29572e-05	2.42059e-05	4.43043e-06	9.87354e-06	1.65825e-05	0.375754	0.430084	0.685058	0.496965	0.151372
UNC119B_NM_001080533	968	715	1068	337	185	158		2.32454e-05	1.71699e-05	2.56468e-05	2.13294e-05	1.1709e-05	1.00001e-05	0.917575	0.68195	0.389917	0.663147	0.151422
HYKK_NM_001083612	511	658	1130	200	121	156		1.22711e-05	1.58011e-05	2.71356e-05	1.26584e-05	7.65832e-06	9.87354e-06	1.03156	0.48467	0.363859	0.626697	0.151439
EXOC4_NM_021807	275	99	238	269	74	217		6.6038e-06	2.37737e-06	5.71529e-06	1.70255e-05	4.6836e-06	1.37343e-05	2.57814	1.97008	2.40309	2.3171	0.151484
ARHGEF33_NM_001145451	1839	1383	918	333	392	286		4.41614e-05	3.32111e-05	2.20447e-05	2.10762e-05	2.48104e-05	1.81015e-05	0.477254	0.747052	0.821127	0.681811	0.151485
PIKFYVE_NM_015040	1095	616	492	186	167	41		2.62951e-05	1.47925e-05	1.18148e-05	1.17723e-05	1.05698e-05	2.59497e-06	0.447698	0.714533	0.219637	0.460623	0.15171
OCM_NM_001097622	1173	590	713	182	162	225		2.81682e-05	1.41682e-05	1.71219e-05	1.15191e-05	1.02533e-05	1.42407e-05	0.408941	0.723685	0.831725	0.654784	0.151774
KRTAP4-11_NM_033059	192	467	502	265	168	354		4.61066e-06	1.12145e-05	1.20549e-05	1.67724e-05	1.0633e-05	2.24053e-05	3.63774	0.948155	1.8586	2.14816	0.1518
JMJD1C_NM_001282948	624	1105	783	217	258	116		1.49846e-05	2.65353e-05	1.88028e-05	1.37343e-05	1.63293e-05	7.34186e-06	0.916562	0.615381	0.390466	0.640803	0.151849
BAALC_NM_024812	81	453	610	4	36	65		1.94512e-06	1.08783e-05	1.46484e-05	2.53168e-07	2.27851e-06	4.11397e-06	0.130155	0.209455	0.280847	0.206819	0.151936
OR11G2_NM_001005503	895	877	1003	244	226	355		2.14924e-05	2.10601e-05	2.40859e-05	1.54432e-05	1.4304e-05	2.24686e-05	0.718544	0.679197	0.932855	0.776865	0.152137
ICAM3_NM_002162	532	507	359	201	404	262		1.27754e-05	1.2175e-05	8.62096e-06	1.27217e-05	2.55699e-05	1.65825e-05	0.995798	2.1002	1.92351	1.67317	0.152143
C6orf118_NM_144980	432	489	508	145	178	123		1.0374e-05	1.17428e-05	1.2199e-05	9.17733e-06	1.1266e-05	7.78491e-06	0.884649	0.959396	0.638158	0.827401	0.152587
C17orf105_NM_001136483	709	1333	920	242	246	266		1.70258e-05	3.20104e-05	2.20927e-05	1.53166e-05	1.55698e-05	1.68356e-05	0.899613	0.486398	0.762045	0.716019	0.152684
PFDN2_NM_012394	886	419	603	180	123	133		2.12763e-05	1.00618e-05	1.44803e-05	1.13925e-05	7.78491e-06	8.41782e-06	0.535458	0.773709	0.581328	0.630165	0.152721
CEP44_NM_001145314	778	682	880	254	264	159		1.86828e-05	1.63774e-05	2.11322e-05	1.60761e-05	1.67091e-05	1.00634e-05	0.86048	1.02025	0.476213	0.785648	0.152774
CSF2_NM_000758	682	401	217	280	228	269		1.63774e-05	9.62955e-06	5.211e-06	1.77217e-05	1.44306e-05	1.70255e-05	1.08208	1.49857	3.26723	1.94929	0.152866
ZDHHC13_NM_019028	280	511	586	141	100	54		6.72387e-06	1.22711e-05	1.40721e-05	8.92416e-06	6.32919e-06	3.41776e-06	1.32724	0.515782	0.242875	0.695297	0.152903
ALAS1_NM_199166	572	609	434	206	82	36		1.37359e-05	1.46244e-05	1.0422e-05	1.30381e-05	5.18994e-06	2.27851e-06	0.949201	0.354882	0.218625	0.507569	0.152939
R3HDML_NM_178491	810	632	357	350	358	274		1.94512e-05	1.51767e-05	8.57294e-06	2.21522e-05	2.26585e-05	1.7342e-05	1.13886	1.49298	2.02288	1.55157	0.1532
C18orf54_NM_001288981	721	583	238	135	92	22		1.7314e-05	1.40001e-05	5.71529e-06	8.54441e-06	5.82286e-06	1.39242e-06	0.493498	0.415916	0.243631	0.384348	0.153346
GJD3_NM_152219	205	263	311	259	101	184		4.92284e-06	6.31564e-06	7.4683e-06	1.63926e-05	6.39248e-06	1.16457e-05	3.32991	1.01217	1.55935	1.96714	0.153457
ARL13A_NM_001162491	676	1340	857	108	298	193		1.62333e-05	3.21785e-05	2.05799e-05	6.83553e-06	1.8861e-05	1.22153e-05	0.421079	0.586136	0.593558	0.533591	0.153647
RNF186_NM_019062	612	387	630	162	81	163		1.46965e-05	9.29335e-06	1.51287e-05	1.02533e-05	5.12665e-06	1.03166e-05	0.697671	0.551646	0.681921	0.643746	0.153673
ANKRD13B_NM_152345	241	260	385	79	94	47		5.78733e-06	6.2436e-06	9.24532e-06	5.00006e-06	5.94944e-06	2.97472e-06	0.863966	0.952887	0.321754	0.712869	0.153798
MYOG_NM_002479	301	134	40	479	211	101		7.22816e-06	3.21785e-06	9.60553e-07	3.03168e-05	1.33546e-05	6.39248e-06	4.19426	4.15016	6.655	4.99981	0.153894
NEIL1_NM_024608	437	637	580	179	173	113		1.0494e-05	1.52968e-05	1.3928e-05	1.13293e-05	1.09495e-05	7.15199e-06	1.07959	0.715803	0.513496	0.769629	0.154152
RSBN1_NM_018364	484	473	470	79	187	26		1.16227e-05	1.13585e-05	1.12865e-05	5.00006e-06	1.18356e-05	1.64559e-06	0.430198	1.042	0.145802	0.539333	0.154285
DUSP4_NM_057158	874	374	259	329	267	414		2.09881e-05	8.98117e-06	6.21958e-06	2.0823e-05	1.68989e-05	2.62029e-05	0.992136	1.8816	4.21296	2.36223	0.154516
NMNAT3_NM_001200047	409	497	653	239	235	274		9.82166e-06	1.19349e-05	1.5681e-05	1.51268e-05	1.48736e-05	1.7342e-05	1.54014	1.24623	1.10592	1.29743	0.154589
HPGDS_NM_014485	975	1139	458	547	378	568		2.34135e-05	2.73518e-05	1.09983e-05	3.46207e-05	2.39243e-05	3.59498e-05	1.47866	0.874691	3.26866	1.874	0.154614
FAM184A_NM_024581	112	241	344	182	296	106		2.68955e-06	5.78733e-06	8.26076e-06	1.15191e-05	1.87344e-05	6.70894e-06	4.28292	3.23714	0.812146	2.7774	0.154679
GRK5_NM_005308	639	263	514	472	362	189		1.53448e-05	6.31564e-06	1.23431e-05	2.98738e-05	2.29117e-05	1.19622e-05	1.94683	3.62777	0.969138	2.18125	0.154704
FCGBP_NM_003890	111	303	575	139	329	352		2.66554e-06	7.27619e-06	1.3808e-05	8.79758e-06	2.0823e-05	2.22788e-05	3.30049	2.86181	1.61347	2.59192	0.154728
GAB2_NM_012296	935	551	1029	170	238	233		2.24529e-05	1.32316e-05	2.47102e-05	1.07596e-05	1.50635e-05	1.4747e-05	0.479208	1.13845	0.596798	0.73815	0.154859
SELP_NM_003005	383	301	257	169	190	124		9.1973e-06	7.22816e-06	6.17155e-06	1.06963e-05	1.20255e-05	7.8482e-06	1.16299	1.6637	1.27167	1.36612	0.154875
P2RX3_NM_002559	210	381	224	291	95	385		5.0429e-06	9.14927e-06	5.3791e-06	1.84179e-05	6.01273e-06	2.43674e-05	3.65225	0.657182	4.53001	2.94648	0.15488
DNAJC18_NM_152686	1021	989	759	291	317	239		2.45181e-05	2.37497e-05	1.82265e-05	1.84179e-05	2.00635e-05	1.51268e-05	0.751197	0.844792	0.829933	0.808641	0.155237
MPG_NM_002434	163	559	527	165	587	411		3.91425e-06	1.34237e-05	1.26553e-05	1.04432e-05	3.71524e-05	2.6013e-05	2.66798	2.76766	2.0555	2.49705	0.155653
CHMP1B_NM_020412	274	448	278	203	142	182		6.57979e-06	1.07582e-05	6.67584e-06	1.28483e-05	8.98745e-06	1.15191e-05	1.95269	0.835405	1.72549	1.50453	0.155664
ZNF221_NM_013359	755	578	636	94	221	201		1.81304e-05	1.388e-05	1.52728e-05	5.94944e-06	1.39875e-05	1.27217e-05	0.328146	1.00775	0.832963	0.722952	0.155665
OR2C3_NM_198074	1135	840	403	76	246	47		2.72557e-05	2.01716e-05	9.67757e-06	4.81019e-06	1.55698e-05	2.97472e-06	0.176484	0.771867	0.307383	0.418578	0.155695
FBXL19_NM_001099784	395	488	603	99	93	181		9.48546e-06	1.17187e-05	1.44803e-05	6.2659e-06	5.88615e-06	1.14558e-05	0.660579	0.502285	0.79113	0.651331	0.15571
DCP1B_NM_152640	770	720	659	154	61	273		1.84906e-05	1.729e-05	1.58251e-05	9.74696e-06	3.86081e-06	1.72787e-05	0.527129	0.223298	1.09185	0.614093	0.156006
CUEDC2_NM_024040	197	126	218	63	163	198		4.73072e-06	3.02574e-06	5.23501e-06	3.98739e-06	1.03166e-05	1.25318e-05	0.842871	3.4096	2.39384	2.21544	0.156086
TCP11X2_NM_001277423	1219	2051	1316	249	506	330		2.92729e-05	4.92524e-05	3.16022e-05	1.57597e-05	3.20257e-05	2.08863e-05	0.538372	0.650237	0.660914	0.616508	0.15625
ANGEL2_NM_144567	383	380	233	329	221	136		9.1973e-06	9.12526e-06	5.59522e-06	2.0823e-05	1.39875e-05	8.6077e-06	2.26404	1.53284	1.5384	1.77843	0.15628
ATAD1_NM_032810	521	444	316	125	123	17		1.25112e-05	1.06621e-05	7.58837e-06	7.91149e-06	7.78491e-06	1.07596e-06	0.632352	0.730145	0.141791	0.501429	0.156311
ATP6AP2_NM_005765	207	97	332	385	166	129		4.97086e-06	2.32934e-06	7.97259e-06	2.43674e-05	1.05065e-05	8.16466e-06	4.90204	4.51048	1.02409	3.47887	0.156431
BEGAIN_NM_001159531	140	239	160	73	108	111		3.36194e-06	5.73931e-06	3.84221e-06	4.62031e-06	6.83553e-06	7.0254e-06	1.3743	1.191	1.82848	1.46459	0.156451
FANCB_NM_152633	583	53	236	273	146	336		1.40001e-05	1.27273e-06	5.66726e-06	1.72787e-05	9.24062e-06	2.12661e-05	1.23419	7.26045	3.75244	4.08236	0.156766
PDE4B_NM_002600	469	953	856	173	207	187		1.12625e-05	2.28852e-05	2.05558e-05	1.09495e-05	1.31014e-05	1.18356e-05	0.97221	0.572485	0.575777	0.706824	0.156836
CRISPLD1_NM_001286778	1262	882	1091	371	299	140		3.03055e-05	2.11802e-05	2.61991e-05	2.34813e-05	1.89243e-05	8.86087e-06	0.774821	0.893489	0.338213	0.668841	0.156864
UFSP2_NM_018359	1055	788	676	266	245	124		2.53346e-05	1.89229e-05	1.62333e-05	1.68356e-05	1.55065e-05	7.8482e-06	0.664532	0.819458	0.483461	0.655817	0.156915
HBS1L_NM_006620	326	404	630	93	38	144		7.82851e-06	9.70159e-06	1.51287e-05	5.88615e-06	2.40509e-06	9.11404e-06	0.751886	0.247907	0.602433	0.534075	0.156944
ARHGAP32_NM_001142685	239	648	491	90	109	85		5.73931e-06	1.5561e-05	1.17908e-05	5.69627e-06	6.89882e-06	5.37981e-06	0.992502	0.443341	0.456272	0.630705	0.15706
KRTAP5-4_NM_001012709	449	887	870	353	440	362		1.07822e-05	2.13003e-05	2.0892e-05	2.2342e-05	2.78484e-05	2.29117e-05	2.07212	1.30742	1.09667	1.49207	0.157077
IL1RL1_NM_016232	967	608	670	311	446	395		2.32214e-05	1.46004e-05	1.60893e-05	1.96838e-05	2.82282e-05	2.50003e-05	0.847658	1.93338	1.55385	1.44496	0.157234
WDR19_NM_025132	669	809	1116	235	139	275		1.60653e-05	1.94272e-05	2.67994e-05	1.48736e-05	8.79758e-06	1.74053e-05	0.925824	0.452849	0.649464	0.676046	0.157357
HIST1H2BC_NM_003526	1015	995	322	755	524	357		2.4374e-05	2.38938e-05	7.73245e-06	4.77854e-05	3.3165e-05	2.25952e-05	1.9605	1.38802	2.92213	2.09022	0.15738
UIMC1_NM_016290	443	228	692	274	331	223		1.06381e-05	5.47515e-06	1.66176e-05	1.7342e-05	2.09496e-05	1.41141e-05	1.63017	3.82631	0.849348	2.10194	0.157466
EHF_NM_012153	526	641	402	270	251	226		1.26313e-05	1.53929e-05	9.65356e-06	1.70888e-05	1.58863e-05	1.4304e-05	1.3529	1.03205	1.48173	1.28889	0.157468
NAA20_NM_181527	178	259	462	161	241	158		4.27446e-06	6.21958e-06	1.10944e-05	1.019e-05	1.52534e-05	1.00001e-05	2.38393	2.45247	0.901368	1.91259	0.157492
GALNT1_NM_020474	589	770	216	461	730	228		1.41441e-05	1.84906e-05	5.18699e-06	2.91776e-05	4.62031e-05	1.44306e-05	2.06287	2.49873	2.78207	2.44789	0.157502
CCNF_NM_001761	312	688	648	323	370	240		7.49231e-06	1.65215e-05	1.5561e-05	2.04433e-05	2.3418e-05	1.51901e-05	2.72857	1.41743	0.976165	1.70739	0.157544
FAM120C_NM_198456	776	713	560	153	76	253		1.86347e-05	1.71219e-05	1.34477e-05	9.68366e-06	4.81019e-06	1.60129e-05	0.519657	0.280938	1.19075	0.66378	0.157569
TDRD12_NM_001110822	882	728	193	77	135	31		2.11802e-05	1.74821e-05	4.63467e-06	4.87348e-06	8.54441e-06	1.96205e-06	0.230096	0.488753	0.423342	0.38073	0.157745
AKAP1_NM_001242902	377	572	449	239	190	294		9.05321e-06	1.37359e-05	1.07822e-05	1.51268e-05	1.20255e-05	1.86078e-05	1.67087	0.875476	1.72579	1.42405	0.157754
PTH_NM_000315	1885	567	1724	195	281	276		4.52661e-05	1.36158e-05	4.13998e-05	1.23419e-05	1.7785e-05	1.74686e-05	0.272653	1.3062	0.421948	0.666934	0.15779
PRDX5_NM_181652	525	492	264	347	504	167		1.26073e-05	1.18148e-05	6.33965e-06	2.19623e-05	3.18991e-05	1.05698e-05	1.74204	2.69993	1.66724	2.0364	0.157794
SAMD4A_NM_001161577	1012	577	1112	231	270	155		2.4302e-05	1.3856e-05	2.67034e-05	1.46204e-05	1.70888e-05	9.81025e-06	0.601614	1.23332	0.367378	0.734103	0.157826
RHOBTB2_NM_015178	90	308	177	99	116	161		2.16124e-06	7.39626e-06	4.25045e-06	6.2659e-06	7.34186e-06	1.019e-05	2.89921	0.992645	2.39739	2.09642	0.157829
TMEM263_NM_152261	366	417	303	91	133	89		8.78906e-06	1.00138e-05	7.27619e-06	5.75956e-06	8.41782e-06	5.63298e-06	0.65531	0.840625	0.774166	0.756701	0.157834
DMGDH_NM_013391	665	1056	675	145	247	218		1.59692e-05	2.53586e-05	1.62093e-05	9.17733e-06	1.56331e-05	1.37976e-05	0.574689	0.616481	0.851216	0.680795	0.157932
ZNF311_NM_001010877	170	162	276	89	135	222		4.08235e-06	3.89024e-06	6.62782e-06	5.63298e-06	8.54441e-06	1.40508e-05	1.37984	2.19637	2.11997	1.89873	0.158116
ABR_NM_001092	469	332	377	41	151	63		1.12625e-05	7.97259e-06	9.05321e-06	2.59497e-06	9.55708e-06	3.98739e-06	0.230408	1.19874	0.440439	0.623196	0.158151
CFHR4_NM_001201551	336	633	631	311	449	231		8.06865e-06	1.52008e-05	1.51527e-05	1.96838e-05	2.84181e-05	1.46204e-05	2.43954	1.86952	0.964871	1.75798	0.158175
UBXN6_NM_001171091	393	553	336	424	142	434		9.43744e-06	1.32796e-05	8.06865e-06	2.68358e-05	8.98745e-06	2.74687e-05	2.84355	0.676784	3.40437	2.30823	0.158274
PDC_NM_002597	544	898	763	237	204	166		1.30635e-05	2.15644e-05	1.83226e-05	1.50002e-05	1.29116e-05	1.05065e-05	1.14825	0.598743	0.573417	0.77347	0.158281
POLB_NM_002690	105	521	351	297	188	189		2.52145e-06	1.25112e-05	8.42885e-06	1.87977e-05	1.18989e-05	1.19622e-05	7.45511	0.951058	1.41919	3.27512	0.158297
GIPC3_NM_133261	359	587	664	146	157	117		8.62096e-06	1.40961e-05	1.59452e-05	9.24062e-06	9.93683e-06	7.40515e-06	1.07188	0.704934	0.464413	0.747075	0.158343
TMEM109_NM_024092	603	813	595	114	205	221		1.44803e-05	1.95232e-05	1.42882e-05	7.21528e-06	1.29748e-05	1.39875e-05	0.498281	0.664584	0.978954	0.71394	0.158457
BDNF_NM_170734	403	621	452	48	185	72		9.67757e-06	1.49126e-05	1.08543e-05	3.03801e-06	1.1709e-05	4.55702e-06	0.313923	0.785176	0.419837	0.506312	0.158515
DDX21_NM_001256910	649	99	483	370	199	311		1.5585e-05	2.37737e-06	1.15987e-05	2.3418e-05	1.25951e-05	1.96838e-05	1.5026	5.29791	1.69707	2.83253	0.158761
IL21_NM_001207006	608	602	306	210	587	377		1.46004e-05	1.44563e-05	7.34823e-06	1.32913e-05	3.71524e-05	2.38611e-05	0.910338	2.56997	3.24718	2.2425	0.15885
MBD1_NM_001204151	598	459	336	329	303	179		1.43603e-05	1.10223e-05	8.06865e-06	2.0823e-05	1.91775e-05	1.13293e-05	1.45005	1.73987	1.40411	1.53134	0.158897
CACNA1S_NM_000069	490	597	222	99	112	26		1.17668e-05	1.43363e-05	5.33107e-06	6.2659e-06	7.08869e-06	1.64559e-06	0.532508	0.494459	0.308679	0.445215	0.15894
WRB_NM_004627	1182	390	679	170	96	119		2.83843e-05	9.36539e-06	1.63054e-05	1.07596e-05	6.07602e-06	7.53174e-06	0.379069	0.648774	0.461917	0.496587	0.159034
STARD4_NM_139164	232	567	438	233	190	300		5.57121e-06	1.36158e-05	1.05181e-05	1.4747e-05	1.20255e-05	1.89876e-05	2.647	0.883197	1.80524	1.77848	0.159051
GP1BA_NM_000173	491	302	774	34	103	142		1.17908e-05	7.25218e-06	1.85867e-05	2.15193e-06	6.51907e-06	8.98745e-06	0.182509	0.898912	0.483542	0.521654	0.159052
IGLL5_NM_001256296	751	444	364	374	251	271		1.80344e-05	1.06621e-05	8.74103e-06	2.36712e-05	1.58863e-05	1.71521e-05	1.31256	1.48997	1.96225	1.58826	0.159276
ADCK3_NM_020247	345	370	260	114	261	325		8.28477e-06	8.88512e-06	6.2436e-06	7.21528e-06	1.65192e-05	2.05699e-05	0.870909	1.8592	3.29456	2.00822	0.159331
SMCR9_NM_001243312	1501	1195	1758	425	393	507		3.60448e-05	2.86965e-05	4.22163e-05	2.68991e-05	2.48737e-05	3.2089e-05	0.746268	0.866785	0.760109	0.791054	0.159363
PRAC1_NM_032391	402	498	129	411	344	128		9.65356e-06	1.19589e-05	3.09778e-06	2.6013e-05	2.17724e-05	8.10137e-06	2.69465	1.82061	2.61521	2.37682	0.159422
TRA2A_NM_001282759	510	496	226	120	90	28		1.22471e-05	1.19109e-05	5.42713e-06	7.59503e-06	5.69627e-06	1.77217e-06	0.620152	0.478242	0.32654	0.474978	0.159428
CH25H_NM_003956	220	340	110	165	148	103		5.28304e-06	8.1647e-06	2.64152e-06	1.04432e-05	9.3672e-06	6.51907e-06	1.97673	1.14728	2.46792	1.86398	0.159557
PRRT2_NM_001256442	540	543	523	64	26	217		1.29675e-05	1.30395e-05	1.25592e-05	4.05068e-06	1.64559e-06	1.37343e-05	0.312373	0.1262	1.09357	0.510713	0.159603
NAGLU_NM_000263	391	562	118	292	526	177		9.38941e-06	1.34958e-05	2.83363e-06	1.84812e-05	3.32915e-05	1.12027e-05	1.96831	2.46681	3.95347	2.7962	0.159753
C17orf98_NM_001080465	526	388	706	65	182	116		1.26313e-05	9.31737e-06	1.69538e-05	4.11397e-06	1.15191e-05	7.34186e-06	0.325698	1.23631	0.433052	0.665019	0.159782
KIAA0319_NM_001168375	1539	986	1461	372	227	442		3.69573e-05	2.36776e-05	3.50842e-05	2.35446e-05	1.43673e-05	2.7975e-05	0.637076	0.606786	0.797368	0.68041	0.159835
PSMG2_NM_147163	320	1038	399	55	88	75		7.68443e-06	2.49264e-05	9.58152e-06	3.48106e-06	5.56969e-06	4.74689e-06	0.453001	0.223446	0.495422	0.390623	0.159935
EBPL_NM_001278636	471	1036	730	513	365	375		1.13105e-05	2.48783e-05	1.75301e-05	3.24688e-05	2.31015e-05	2.37345e-05	2.87067	0.928581	1.35393	1.71773	0.160052
PCYT1B_NM_001163264	1959	1770	999	498	366	222		4.70431e-05	4.25045e-05	2.39898e-05	3.15194e-05	2.31648e-05	1.40508e-05	0.670011	0.544998	0.585699	0.600236	0.160059
DUOXA1_NM_001276267	2138	1339	1969	629	315	454		5.13416e-05	3.21545e-05	4.72832e-05	3.98106e-05	1.9937e-05	2.87345e-05	0.775407	0.620036	0.607711	0.667718	0.160424
PLAC1_NM_021796	1227	444	797	533	373	577		2.9465e-05	1.06621e-05	1.9139e-05	3.37346e-05	2.36079e-05	3.65194e-05	1.14491	2.21418	1.90811	1.75573	0.160532
ASB1_NM_001040445	918	567	536	124	148	216		2.20447e-05	1.36158e-05	1.28714e-05	7.8482e-06	9.3672e-06	1.36711e-05	0.356013	0.687964	1.06213	0.702034	0.160543
KIAA0040_NM_001162894	216	418	260	237	246	111		5.18699e-06	1.00378e-05	6.2436e-06	1.50002e-05	1.55698e-05	7.0254e-06	2.89189	1.55112	1.12522	1.85608	0.160684
MUC12_NM_001164462	309	349	391	167	188	135		7.42027e-06	8.38083e-06	9.38941e-06	1.05698e-05	1.18989e-05	8.54441e-06	1.42444	1.41977	0.910005	1.25141	0.160687
SLC9C2_NM_178527	461	680	1212	428	730	419		1.10704e-05	1.63294e-05	2.91048e-05	2.70889e-05	4.62031e-05	2.65193e-05	2.44698	2.82944	0.911167	2.06253	0.16072
NINJ1_NM_004148	256	242	415	20	21	113		6.14754e-06	5.81135e-06	9.96574e-06	1.26584e-06	1.32913e-06	7.15199e-06	0.20591	0.228713	0.717657	0.384093	0.160958
LGALS4_NM_006149	866	380	353	139	56	56		2.0796e-05	9.12526e-06	8.47688e-06	8.79758e-06	3.54435e-06	3.54435e-06	0.423042	0.388411	0.418119	0.409857	0.161009
BZRAP1_NM_024418	515	483	763	97	96	212		1.23671e-05	1.15987e-05	1.83226e-05	6.13932e-06	6.07602e-06	1.34179e-05	0.496422	0.523855	0.732315	0.584197	0.161087
S100Z_NM_130772	741	534	378	243	296	389		1.77942e-05	1.28234e-05	9.07723e-06	1.53799e-05	1.87344e-05	2.46206e-05	0.864321	1.46096	2.71234	1.67921	0.161168
OXLD1_NM_001039842	900	295	618	160	35	104		2.16124e-05	7.08408e-06	1.48405e-05	1.01267e-05	2.21522e-06	6.58236e-06	0.468559	0.312704	0.443539	0.408267	0.161253
PSMD12_NM_002816	337	240	68	426	219	106		8.09266e-06	5.76332e-06	1.63294e-06	2.69624e-05	1.38609e-05	6.70894e-06	3.3317	2.40503	4.1085	3.28174	0.161264
ADIG_NM_001018082	1175	516	997	299	98	116		2.82163e-05	1.23911e-05	2.39418e-05	1.89243e-05	6.20261e-06	7.34186e-06	0.670687	0.500568	0.306655	0.492637	0.1614
ARHGEF25_NM_001111270	499	489	568	368	192	519		1.19829e-05	1.17428e-05	1.36399e-05	2.32914e-05	1.2152e-05	3.28485e-05	1.94372	1.03485	2.40827	1.79562	0.161442
SLC12A7_NM_006598	310	661	304	102	91	41		7.44429e-06	1.58731e-05	7.3002e-06	6.45578e-06	5.75956e-06	2.59497e-06	0.867212	0.36285	0.355465	0.528509	0.161547
NLGN1_NM_014932	482	473	271	533	405	139		1.15747e-05	1.13585e-05	6.50775e-06	3.37346e-05	2.56332e-05	8.79758e-06	2.91452	2.25674	1.35186	2.17437	0.161568
GOLT1A_NM_198447	464	567	939	134	157	170		1.11424e-05	1.36158e-05	2.2549e-05	8.48112e-06	9.93683e-06	1.07596e-05	0.761156	0.729799	0.477167	0.656041	0.161865
COX7B2_NM_130902	352	506	683	264	256	252		8.45287e-06	1.2151e-05	1.64014e-05	1.67091e-05	1.62027e-05	1.59496e-05	1.97673	1.33345	0.972449	1.42754	0.161893
RRP12_NM_015179	892	845	955	163	206	352		2.14203e-05	2.02917e-05	2.29332e-05	1.03166e-05	1.30381e-05	2.22788e-05	0.481626	0.642536	0.971463	0.698541	0.161921
GNPTAB_NM_024312	634	511	646	52	142	221		1.52248e-05	1.22711e-05	1.55129e-05	3.29118e-06	8.98745e-06	1.39875e-05	0.216173	0.73241	0.901668	0.61675	0.161973
CCDC122_NM_144974	381	170	176	70	17	31		9.14927e-06	4.08235e-06	4.22643e-06	4.43043e-06	1.07596e-06	1.96205e-06	0.484239	0.263564	0.464233	0.404012	0.161974
ART3_NM_001179	705	316	416	338	341	198		1.69298e-05	7.58837e-06	9.98975e-06	2.13927e-05	2.15825e-05	1.25318e-05	1.26361	2.84416	1.25447	1.78741	0.162469
KRTAP19-4_NM_181610	1500	1098	685	349	180	171		3.60207e-05	2.63672e-05	1.64495e-05	2.20889e-05	1.13925e-05	1.08229e-05	0.613227	0.432073	0.657949	0.56775	0.162558
BOLA1_NM_016074	1080	1275	1041	429	291	300		2.59349e-05	3.06176e-05	2.49984e-05	2.71522e-05	1.84179e-05	1.89876e-05	1.04694	0.601547	0.759552	0.802678	0.16256
TM4SF20_NM_024795	704	630	84	36	34	80		1.69057e-05	1.51287e-05	2.01716e-06	2.27851e-06	2.15193e-06	5.06335e-06	0.134777	0.142241	2.51014	0.929052	0.162636
CYCS_NM_018947	358	572	438	262	289	178		8.59695e-06	1.37359e-05	1.05181e-05	1.65825e-05	1.82914e-05	1.1266e-05	1.92888	1.33165	1.07111	1.44388	0.162724
NDE1_NM_001143979	349	233	606	115	29	56		8.38083e-06	5.59522e-06	1.45524e-05	7.27857e-06	1.83547e-06	3.54435e-06	0.868479	0.328042	0.243558	0.480026	0.16273
SHMT1_NM_148918	344	919	605	128	151	97		8.26076e-06	2.20687e-05	1.45284e-05	8.10137e-06	9.55708e-06	6.13932e-06	0.980705	0.43306	0.422574	0.612113	0.163025
IL31RA_NM_001242636	313	305	320	187	114	235		7.51633e-06	7.32422e-06	7.68443e-06	1.18356e-05	7.21528e-06	1.48736e-05	1.57465	0.985126	1.93555	1.49844	0.163429
YJEFN3_NM_001190328	645	479	381	336	297	197		1.54889e-05	1.15026e-05	9.14927e-06	2.12661e-05	1.87977e-05	1.24685e-05	1.37299	1.63421	1.36279	1.45666	0.163677
TAS2R41_NM_176883	982	663	665	443	316	397		2.35816e-05	1.59212e-05	1.59692e-05	2.80383e-05	2.00002e-05	2.51269e-05	1.18899	1.2562	1.57346	1.33955	0.163865
CLN6_NM_017882	817	186	1066	149	25	71		1.96193e-05	4.46657e-06	2.55987e-05	9.4305e-06	1.5823e-06	4.49373e-06	0.480674	0.354253	0.175545	0.336824	0.163943
PTPRN_NM_001199764	525	716	496	130	162	199		1.26073e-05	1.71939e-05	1.19109e-05	8.22795e-06	1.02533e-05	1.25951e-05	0.652636	0.596333	1.05745	0.768805	0.163954
ACSF3_NM_001243279	1049	392	562	61	89	184		2.51905e-05	9.41342e-06	1.34958e-05	3.86081e-06	5.63298e-06	1.16457e-05	0.153264	0.598399	0.862916	0.538193	0.164106
ABCB11_NM_003742	1255	964	1165	485	652	480		3.01374e-05	2.31493e-05	2.79761e-05	3.06966e-05	4.12663e-05	3.03801e-05	1.01856	1.78261	1.08593	1.2957	0.164144
VPS13A_NM_015186	640	396	341	52	93	149		1.53689e-05	9.50948e-06	8.18872e-06	3.29118e-06	5.88615e-06	9.4305e-06	0.214146	0.618977	1.15165	0.661589	0.16428
SLC6A12_NM_003044	283	590	406	105	49	124		6.79591e-06	1.41682e-05	9.74961e-06	6.64565e-06	3.1013e-06	7.8482e-06	0.977889	0.218892	0.804975	0.667252	0.164412
GRXCR1_NM_001080476	803	1178	1127	374	249	239		1.92831e-05	2.82883e-05	2.70636e-05	2.36712e-05	1.57597e-05	1.51268e-05	1.22756	0.55711	0.558934	0.781202	0.164453
LRRFIP1_NM_001137550	634	367	302	140	67	35		1.52248e-05	8.81308e-06	7.25218e-06	8.86087e-06	4.24056e-06	2.21522e-06	0.582003	0.481167	0.305455	0.456209	0.164493
GGT6_NM_153338	362	157	189	237	82	260		8.69301e-06	3.77017e-06	4.53861e-06	1.50002e-05	5.18994e-06	1.64559e-05	1.72555	1.37658	3.62575	2.24263	0.164545
AMH_NM_000479	1116	523	912	190	264	98		2.67994e-05	1.25592e-05	2.19006e-05	1.20255e-05	1.67091e-05	6.20261e-06	0.448721	1.33042	0.283216	0.687453	0.164623
INTS10_NM_018142	569	664	477	214	323	375		1.36639e-05	1.59452e-05	1.14546e-05	1.35445e-05	2.04433e-05	2.37345e-05	0.991262	1.2821	2.07205	1.44847	0.164751
HIST1H2BA_NM_170610	444	694	931	352	344	362		1.06621e-05	1.66656e-05	2.23569e-05	2.22788e-05	2.17724e-05	2.29117e-05	2.08952	1.30643	1.02482	1.47359	0.164793
ECHDC3_NM_024693	652	438	689	97	188	179		1.5657e-05	1.05181e-05	1.65455e-05	6.13932e-06	1.18989e-05	1.13293e-05	0.392113	1.13128	0.684732	0.736042	0.165105
ZFR_NM_016107	305	585	151	38	52	58		7.32422e-06	1.40481e-05	3.62609e-06	2.40509e-06	3.29118e-06	3.67093e-06	0.328375	0.23428	1.01237	0.525007	0.165271
LRRC61_NM_001142928	490	590	557	140	76	206		1.17668e-05	1.41682e-05	1.33757e-05	8.86087e-06	4.81019e-06	1.30381e-05	0.753041	0.339507	0.974763	0.689104	0.165316
PLEKHS1_NM_182601	1451	1163	1239	333	427	453		3.48441e-05	2.79281e-05	2.97531e-05	2.10762e-05	2.70256e-05	2.86712e-05	0.604872	0.967687	0.963638	0.845399	0.16545
FHL1_NM_001159699	1196	1293	662	289	121	304		2.87205e-05	3.10499e-05	1.58972e-05	1.82914e-05	7.65832e-06	1.92407e-05	0.636874	0.246646	1.21033	0.697949	0.16557
USP46_NM_001286767	1474	962	876	385	215	153		3.53964e-05	2.31013e-05	2.10361e-05	2.43674e-05	1.36078e-05	9.68366e-06	0.688415	0.589047	0.460335	0.579266	0.165588
AKT1S1_NM_001098633	739	791	788	198	303	167		1.77462e-05	1.89949e-05	1.89229e-05	1.25318e-05	1.91775e-05	1.05698e-05	0.706167	1.00961	0.558569	0.758115	0.165765
TGM1_NM_000359	462	370	111	333	214	150		1.10944e-05	8.88512e-06	2.66554e-06	2.10762e-05	1.35445e-05	9.49379e-06	1.89972	1.5244	3.56168	2.3286	0.165846
SF3B3_NM_012426	561	941	811	413	452	313		1.34718e-05	2.2597e-05	1.94752e-05	2.61396e-05	2.86079e-05	1.98104e-05	1.94032	1.26601	1.01721	1.40785	0.165931
USP7_NM_001286457	1000	626	443	624	491	275		2.40138e-05	1.50327e-05	1.06381e-05	3.94942e-05	3.10763e-05	1.74053e-05	1.64464	2.06725	1.63612	1.78267	0.165945
OR4K5_NM_001005483	493	1085	350	146	76	54		1.18388e-05	2.6055e-05	8.40484e-06	9.24062e-06	4.81019e-06	3.41776e-06	0.780536	0.184617	0.406642	0.457265	0.16597
SHANK1_NM_016148	710	486	485	208	438	365		1.70498e-05	1.16707e-05	1.16467e-05	1.31647e-05	2.77219e-05	2.31015e-05	0.772132	2.37533	1.98353	1.71033	0.166049
NSMAF_NM_003580	383	326	871	282	297	438		9.1973e-06	7.82851e-06	2.0916e-05	1.78483e-05	1.87977e-05	2.77219e-05	1.94061	2.40119	1.32539	1.88906	0.166125
TMPRSS11A_NM_182606	159	467	429	218	311	161		3.8182e-06	1.12145e-05	1.03019e-05	1.37976e-05	1.96838e-05	1.019e-05	3.61365	1.75521	0.989135	2.11933	0.166234
PCDHGC3_NM_032402	536	141	543	59	2	105		1.28714e-05	3.38595e-06	1.30395e-05	3.73422e-06	1.26584e-07	6.64565e-06	0.290118	0.037385	0.509655	0.279053	0.166251
CREM_NM_182772	541	202	795	305	275	354		1.29915e-05	4.85079e-06	1.9091e-05	1.9304e-05	1.74053e-05	2.24053e-05	1.4859	3.58813	1.17361	2.08255	0.166268
SH3GL1_NM_001199944	96	47	118	35	65	62		2.30533e-06	1.12865e-06	2.83363e-06	2.21522e-06	4.11397e-06	3.9241e-06	0.960912	3.64504	1.38483	1.99693	0.166415
PLA2G16_NM_007069	619	256	687	80	29	161		1.48646e-05	6.14754e-06	1.64975e-05	5.06335e-06	1.83547e-06	1.019e-05	0.340633	0.298569	0.617669	0.418957	0.166441
PAX6_NM_001258464	847	1224	462	342	735	607		2.03397e-05	2.93929e-05	1.10944e-05	2.16458e-05	4.65196e-05	3.84182e-05	1.06422	1.58268	3.46285	2.03658	0.166497
GSTM1_NM_000561	468	446	479	315	258	170		1.12385e-05	1.07102e-05	1.15026e-05	1.9937e-05	1.63293e-05	1.07596e-05	1.77399	1.52466	0.935406	1.41135	0.166548
ETV1_NM_001163149	472	152	497	211	228	203		1.13345e-05	3.6501e-06	1.19349e-05	1.33546e-05	1.44306e-05	1.28483e-05	1.17822	3.95347	1.07653	2.06941	0.166628
PKP1_NM_000299	659	744	706	45	177	259		1.58251e-05	1.78663e-05	1.69538e-05	2.84814e-06	1.12027e-05	1.63926e-05	0.179976	0.627028	0.966901	0.591302	0.166683
SLC43A1_NM_001198810	404	367	253	101	18	103		9.70159e-06	8.81308e-06	6.0755e-06	6.39248e-06	1.13925e-06	6.51907e-06	0.658911	0.129269	1.07301	0.620396	0.166725
SLC9B2_NM_178833	1208	927	728	141	345	190		2.90087e-05	2.22608e-05	1.74821e-05	8.92416e-06	2.18357e-05	1.20255e-05	0.307637	0.980903	0.687874	0.658805	0.16687
TBX19_NM_005149	677	1179	764	276	220	139		1.62574e-05	2.83123e-05	1.83466e-05	1.74686e-05	1.39242e-05	8.79758e-06	1.0745	0.491808	0.479522	0.681944	0.166919
HR_NM_018411	545	192	513	94	31	104		1.30875e-05	4.61066e-06	1.23191e-05	5.94944e-06	1.96205e-06	6.58236e-06	0.454588	0.425547	0.534322	0.471486	0.167044
C12orf10_NM_021640	147	744	272	223	496	272		3.53003e-06	1.78663e-05	6.53176e-06	1.41141e-05	3.13928e-05	1.72154e-05	3.99829	1.7571	2.63564	2.79701	0.167152
SLC16A3_NM_001042423	180	464	167	273	203	121		4.32249e-06	1.11424e-05	4.01031e-06	1.72787e-05	1.28483e-05	7.65832e-06	3.99739	1.15309	1.90966	2.35338	0.167572
PCP4L1_NM_001102566	584	595	757	158	239	172		1.40241e-05	1.42882e-05	1.81785e-05	1.00001e-05	1.51268e-05	1.08862e-05	0.713068	1.05869	0.598852	0.790202	0.167657
PTN_NM_002825	570	385	756	236	405	329		1.36879e-05	9.24532e-06	1.81545e-05	1.49369e-05	2.56332e-05	2.0823e-05	1.09125	2.77256	1.14699	1.67027	0.167734
TONSL_NM_013432	420	443	181	17	91	87		1.00858e-05	1.06381e-05	4.3465e-06	1.07596e-06	5.75956e-06	5.5064e-06	0.106681	0.541408	1.26686	0.638315	0.167751
XCR1_NM_005283	795	765	826	310	211	162		1.9091e-05	1.83706e-05	1.98354e-05	1.96205e-05	1.33546e-05	1.02533e-05	1.02774	0.726956	0.516918	0.757203	0.167769
ABCB10_NM_012089	327	98	298	312	73	326		7.85252e-06	2.35336e-06	7.15612e-06	1.97471e-05	4.62031e-06	2.06332e-05	2.51474	1.96329	2.88329	2.45377	0.167796
HTR1A_NM_000524	382	699	288	29	122	93		9.17328e-06	1.67857e-05	6.91598e-06	1.83547e-06	7.72161e-06	5.88615e-06	0.200088	0.460012	0.851093	0.503731	0.167912
SPATA25_NM_080608	579	611	638	185	132	230		1.3904e-05	1.46725e-05	1.53208e-05	1.1709e-05	8.35453e-06	1.45571e-05	0.842132	0.569403	0.950154	0.787229	0.167914
UBXN6_NM_025241	1051	734	432	133	103	220		2.52385e-05	1.76262e-05	1.0374e-05	8.41782e-06	6.51907e-06	1.39242e-05	0.333531	0.369852	1.34223	0.68187	0.167921
LYRM9_NM_001076680	726	334	944	163	92	147		1.7434e-05	8.02062e-06	2.26691e-05	1.03166e-05	5.82286e-06	9.30391e-06	0.591749	0.725986	0.410423	0.576053	0.167991
SLC35C1_NM_018389	532	603	464	206	255	268		1.27754e-05	1.44803e-05	1.11424e-05	1.30381e-05	1.61394e-05	1.69622e-05	1.02057	1.11458	1.52231	1.21915	0.168016
CTGF_NM_001901	454	454	558	304	178	280		1.09023e-05	1.09023e-05	1.33997e-05	1.92407e-05	1.1266e-05	1.77217e-05	1.76484	1.03336	1.32255	1.37358	0.168054
ANKRD16_NM_019046	314	857	622	93	128	148		7.54034e-06	2.05799e-05	1.49366e-05	5.88615e-06	8.10137e-06	9.3672e-06	0.780621	0.393655	0.627131	0.600469	0.16834
PIK3R1_NM_181504	419	798	755	261	424	414		1.00618e-05	1.9163e-05	1.81304e-05	1.65192e-05	2.68358e-05	2.62029e-05	1.64177	1.40039	1.44524	1.4958	0.168394
ANGPTL5_NM_178127	311	853	876	320	396	562		7.4683e-06	2.04838e-05	2.10361e-05	2.02534e-05	2.50636e-05	3.55701e-05	2.71192	1.22358	1.6909	1.87547	0.168456
SBK1_NM_001024401	600	657	325	275	506	263		1.44083e-05	1.57771e-05	7.80449e-06	1.74053e-05	3.20257e-05	1.66458e-05	1.208	2.02989	2.13284	1.79025	0.168526
ZNF567_NM_152603	367	362	364	134	63	112		8.81308e-06	8.69301e-06	8.74103e-06	8.48112e-06	3.98739e-06	7.08869e-06	0.962333	0.458689	0.810968	0.743997	0.16856
GCNT3_NM_004751	395	358	113	121	214	258		9.48546e-06	8.59695e-06	2.71356e-06	7.65832e-06	1.35445e-05	1.63293e-05	0.807375	1.5755	6.01767	2.80018	0.168563
ZBTB9_NM_152735	474	791	340	232	438	332		1.13826e-05	1.89949e-05	8.1647e-06	1.46837e-05	2.77219e-05	2.10129e-05	1.29002	1.45943	2.57363	1.77436	0.169065
GAS8_NM_001286209	396	349	649	70	137	118		9.50948e-06	8.38083e-06	1.5585e-05	4.43043e-06	8.67099e-06	7.46845e-06	0.465897	1.03462	0.479208	0.659909	0.16927
CDC42EP3_NM_006449	1531	879	994	388	235	150		3.67652e-05	2.11082e-05	2.38697e-05	2.45573e-05	1.48736e-05	9.49379e-06	0.667949	0.704638	0.397733	0.590107	0.169441
NOL4_NM_001198549	448	274	834	424	278	284		1.07582e-05	6.57979e-06	2.00275e-05	2.68358e-05	1.75952e-05	1.79749e-05	2.49445	2.67412	0.89751	2.02203	0.169728
EIF5A_NM_001970	361	617	595	34	175	128		8.66899e-06	1.48165e-05	1.42882e-05	2.15193e-06	1.10761e-05	8.10137e-06	0.248232	0.747549	0.566996	0.520926	0.169904
U2AF2_NM_007279	260	705	436	196	455	329		6.2436e-06	1.69298e-05	1.047e-05	1.24052e-05	2.87978e-05	2.0823e-05	1.98687	1.70102	1.98882	1.89224	0.170026
RRM2B_NM_001172478	88	144	232	80	100	203		2.11322e-06	3.45799e-06	5.57121e-06	5.06335e-06	6.32919e-06	1.28483e-05	2.39604	1.83031	2.30619	2.17751	0.170107
HIC2_NM_015094	156	165	137	208	202	40		3.74616e-06	3.96228e-06	3.28989e-06	1.31647e-05	1.2785e-05	2.53168e-06	3.51419	3.22667	0.769531	2.50346	0.170125
CD68_NM_001040059	1606	862	830	791	664	469		3.85662e-05	2.06999e-05	1.99315e-05	5.00639e-05	4.20258e-05	2.96839e-05	1.29813	2.03024	1.4893	1.60589	0.170161
SHOC2_NM_001269039	268	470	563	153	492	373		6.43571e-06	1.12865e-05	1.35198e-05	9.68366e-06	3.11396e-05	2.36079e-05	1.50468	2.75901	1.74617	2.00329	0.170186
CLEC7A_NM_197950	552	300	348	197	244	186		1.32556e-05	7.20415e-06	8.35681e-06	1.24685e-05	1.54432e-05	1.17723e-05	0.940619	2.14366	1.40871	1.49766	0.170366
HPS5_NM_181508	239	56	69	97	106	64		5.73931e-06	1.34477e-06	1.65695e-06	6.13932e-06	6.70894e-06	4.05068e-06	1.0697	4.9889	2.44466	2.83442	0.170598
MID1_NM_001193277	434	695	835	33	110	234		1.0422e-05	1.66896e-05	2.00515e-05	2.08863e-06	6.96211e-06	1.48103e-05	0.200406	0.417152	0.738612	0.452057	0.170715
RAB41_NM_001032726	243	295	552	203	188	206		5.83536e-06	7.08408e-06	1.32556e-05	1.28483e-05	1.18989e-05	1.30381e-05	2.20179	1.67966	0.983592	1.62168	0.170718
SLC12A1_NM_001184832	527	220	271	444	150	258		1.26553e-05	5.28304e-06	6.50775e-06	2.81016e-05	9.49379e-06	1.63293e-05	2.22054	1.79703	2.50921	2.17559	0.170784
KLHL23_NM_144711	81	383	208	122	143	170		1.94512e-06	9.1973e-06	4.99488e-06	7.72161e-06	9.05074e-06	1.07596e-05	3.96974	0.984066	2.15413	2.36931	0.170887
COL9A1_NM_001851	884	535	604	130	236	136		2.12282e-05	1.28474e-05	1.45044e-05	8.22795e-06	1.49369e-05	8.6077e-06	0.387595	1.16264	0.593456	0.714564	0.17092
MTF2_NM_001164391	412	468	624	165	128	146		9.8937e-06	1.12385e-05	1.49846e-05	1.04432e-05	8.10137e-06	9.24062e-06	1.05554	0.72086	0.616673	0.79769	0.170935
MS4A7_NM_021201	592	436	558	163	508	558		1.42162e-05	1.047e-05	1.33997e-05	1.03166e-05	3.21523e-05	3.53169e-05	0.725693	3.07089	2.63564	2.14408	0.170958
TIMP4_NM_003256	722	532	364	269	249	315		1.7338e-05	1.27754e-05	8.74103e-06	1.70255e-05	1.57597e-05	1.9937e-05	0.981978	1.2336	2.28085	1.49881	0.170984
MAGEE2_NM_138703	292	377	321	221	115	249		7.01204e-06	9.05321e-06	7.70844e-06	1.39875e-05	7.27857e-06	1.57597e-05	1.99479	0.803976	2.04447	1.61441	0.171034
APOBEC4_NM_203454	358	452	442	215	514	233		8.59695e-06	1.08543e-05	1.06141e-05	1.36078e-05	3.2532e-05	1.4747e-05	1.58286	2.99717	1.38938	1.9898	0.171148
SLC25A42_NM_178526	847	269	453	534	374	231		2.03397e-05	6.45972e-06	1.08783e-05	3.37979e-05	2.36712e-05	1.46204e-05	1.66167	3.66443	1.344	2.22337	0.17117
PPIL4_NM_139126	353	927	559	126	156	78		8.47688e-06	2.22608e-05	1.34237e-05	7.97478e-06	9.87354e-06	4.93677e-06	0.940768	0.443539	0.367764	0.584024	0.171298
XKR7_NM_001011718	650	435	582	166	92	187		1.5609e-05	1.0446e-05	1.3976e-05	1.05065e-05	5.82286e-06	1.18356e-05	0.673103	0.557424	0.846848	0.692458	0.171337
ORC5_NM_002553	1432	829	605	158	276	139		3.43878e-05	1.99075e-05	1.45284e-05	1.00001e-05	1.74686e-05	8.79758e-06	0.290804	0.877488	0.605545	0.591279	0.171398
RGS3_NM_134427	2792	1841	993	508	227	334		6.70466e-05	4.42095e-05	2.38457e-05	3.21523e-05	1.43673e-05	2.11395e-05	0.479551	0.324982	0.886511	0.563681	0.171472
RNPEP_NM_020216	630	378	496	300	321	192		1.51287e-05	9.07723e-06	1.19109e-05	1.89876e-05	2.03167e-05	1.2152e-05	1.25507	2.23821	1.02025	1.50451	0.171639
VMO1_NM_182566	1012	457	982	280	52	118		2.4302e-05	1.09743e-05	2.35816e-05	1.77217e-05	3.29118e-06	7.46845e-06	0.72923	0.299898	0.316707	0.448612	0.171799
OR8J3_NM_001004064	925	1347	726	239	254	290		2.22128e-05	3.23466e-05	1.7434e-05	1.51268e-05	1.60761e-05	1.83547e-05	0.680994	0.496996	1.05281	0.743598	0.171832
SLC2A14_NM_001286236	586	1410	1352	244	214	296		1.40721e-05	3.38595e-05	3.24667e-05	1.54432e-05	1.35445e-05	1.87344e-05	1.09744	0.40002	0.577035	0.691497	0.171875
MEDAG_NM_032849	348	420	245	62	104	101		8.35681e-06	1.00858e-05	5.88339e-06	3.9241e-06	6.58236e-06	6.39248e-06	0.469569	0.652636	1.08653	0.736245	0.171946
SPO11_NM_012444	292	306	366	78	93	120		7.01204e-06	7.34823e-06	8.78906e-06	4.93677e-06	5.88615e-06	7.59503e-06	0.704042	0.801029	0.864146	0.789739	0.172119
SSC5D_NM_001144950	455	508	1	33	24	1		1.09263e-05	1.2199e-05	2.40138e-08	2.08863e-06	1.51901e-06	6.32919e-08	0.191157	0.124519	2.63564	0.983773	0.172181
OR7A10_NM_001005190	128	278	188	89	259	141		3.07377e-06	6.67584e-06	4.5146e-06	5.63298e-06	1.63926e-05	8.92416e-06	1.8326	2.45551	1.97673	2.08828	0.172281
TFEB_NM_001271945	358	96	73	186	203	75		8.59695e-06	2.30533e-06	1.75301e-06	1.17723e-05	1.28483e-05	4.74689e-06	1.36936	5.57329	2.70785	3.21683	0.172387
DAB1_NM_021080	283	225	273	178	162	92		6.79591e-06	5.40311e-06	6.55578e-06	1.1266e-05	1.02533e-05	5.82286e-06	1.65776	1.89766	0.888203	1.48121	0.172523
PRSS38_NM_183062	561	1222	839	188	251	176		1.34718e-05	2.93449e-05	2.01476e-05	1.18989e-05	1.58863e-05	1.11394e-05	0.883246	0.541364	0.552888	0.659166	0.172524
GTSE1_NM_016426	505	661	582	57	81	235		1.2127e-05	1.58731e-05	1.3976e-05	3.60764e-06	5.12665e-06	1.48736e-05	0.297489	0.322976	1.06422	0.561562	0.17253
BCAR1_NM_001170719	486	133	397	224	156	343		1.16707e-05	3.19384e-06	9.53349e-06	1.41774e-05	9.87354e-06	2.17091e-05	1.21478	3.09143	2.27714	2.19445	0.172628
PDE8B_NM_003719	448	622	565	73	215	89		1.07582e-05	1.49366e-05	1.35678e-05	4.62031e-06	1.36078e-05	5.63298e-06	0.429469	0.911035	0.415172	0.585225	0.1727
ATXN3_NM_001164779	495	892	971	52	250	190		1.18868e-05	2.14203e-05	2.33174e-05	3.29118e-06	1.5823e-05	1.20255e-05	0.276876	0.73869	0.515729	0.510431	0.172788
ZNF100_NM_173531	933	659	691	278	182	172		2.24049e-05	1.58251e-05	1.65936e-05	1.75952e-05	1.15191e-05	1.08862e-05	0.785326	0.727902	0.65605	0.723093	0.172789
KCNH2_NM_172057	551	499	587	340	478	202		1.32316e-05	1.19829e-05	1.40961e-05	2.15193e-05	3.02535e-05	1.2785e-05	1.62635	2.52473	0.906985	1.68602	0.172928
ARL2BP_NM_012106	316	206	512	178	217	178		7.58837e-06	4.94685e-06	1.22951e-05	1.1266e-05	1.37343e-05	1.1266e-05	1.48464	2.77638	0.916298	1.72577	0.172946
AGL_NM_000646	357	547	383	469	364	144		8.57294e-06	1.31356e-05	9.1973e-06	2.96839e-05	2.30383e-05	9.11404e-06	3.46251	1.75388	0.990947	2.06911	0.173104
REP15_NM_001029874	244	537	630	189	414	324		5.85937e-06	1.28954e-05	1.51287e-05	1.19622e-05	2.62029e-05	2.05066e-05	2.04154	2.03195	1.35547	1.80966	0.173268
IL23R_NM_144701	2297	1162	2162	332	342	629		5.51598e-05	2.79041e-05	5.19179e-05	2.10129e-05	2.16458e-05	3.98106e-05	0.380946	0.775723	0.766799	0.641156	0.173286
LIMA1_NM_001113547	394	591	423	60	179	78		9.46145e-06	1.41922e-05	1.01579e-05	3.79751e-06	1.13293e-05	4.93677e-06	0.401367	0.798275	0.486005	0.561882	0.173291
CCDC59_NM_014167	698	320	469	151	32	111		1.67617e-05	7.68443e-06	1.12625e-05	9.55708e-06	2.02534e-06	7.0254e-06	0.570175	0.263564	0.623788	0.485843	0.173302
LCE6A_NM_001128600	694	199	468	128	51	30		1.66656e-05	4.77875e-06	1.12385e-05	8.10137e-06	3.22789e-06	1.89876e-06	0.486113	0.675467	0.168952	0.44351	0.173328
ECE1_NM_001113349	198	735	313	53	84	11		4.75474e-06	1.76502e-05	7.51633e-06	3.35447e-06	5.31652e-06	6.96211e-07	0.705501	0.301217	0.0926265	0.366448	0.173483
LOC649330_NM_001146181	449	551	475	198	275	430		1.07822e-05	1.32316e-05	1.14066e-05	1.25318e-05	1.74053e-05	2.72155e-05	1.16227	1.31543	2.38595	1.62122	0.173494
RORB_NM_006914	479	195	305	212	144	204		1.15026e-05	4.6827e-06	7.32422e-06	1.34179e-05	9.11404e-06	1.29116e-05	1.16651	1.94632	1.76286	1.62523	0.17352
RGN_NM_001282848	582	378	1088	50	191	87		1.3976e-05	9.07723e-06	2.6127e-05	3.1646e-06	1.20888e-05	5.5064e-06	0.22643	1.33177	0.210755	0.589651	0.173552
GAS2L2_NM_139285	566	344	767	337	338	241		1.35918e-05	8.26076e-06	1.84186e-05	2.13294e-05	2.13927e-05	1.52534e-05	1.56928	2.58967	0.828149	1.66237	0.173741
PLOD3_NM_001084	1032	574	474	188	157	92		2.47823e-05	1.37839e-05	1.13826e-05	1.18989e-05	9.93683e-06	5.82286e-06	0.480137	0.720899	0.51156	0.570865	0.173814
SRR_NM_021947	216	426	504	265	159	236		5.18699e-06	1.02299e-05	1.2103e-05	1.67724e-05	1.00634e-05	1.49369e-05	3.23355	0.983726	1.23415	1.81714	0.173911
GNAI2_NM_001282620	736	449	885	126	143	229		1.76742e-05	1.07822e-05	2.12522e-05	7.97478e-06	9.05074e-06	1.44938e-05	0.451211	0.839415	0.681992	0.657539	0.174398
HEY2_NM_012259	86	285	449	154	161	215		2.06519e-06	6.84394e-06	1.07822e-05	9.74696e-06	1.019e-05	1.36078e-05	4.71964	1.48891	1.26206	2.4902	0.174445
ARMCX5-GPRASP2_NM_001199818	1497	1260	1268	529	261	297		3.59487e-05	3.02574e-05	3.04495e-05	3.34814e-05	1.65192e-05	1.87977e-05	0.931367	0.545955	0.617339	0.69822	0.174614
CTHRC1_NM_138455	632	345	604	190	80	81		1.51767e-05	8.28477e-06	1.45044e-05	1.20255e-05	5.06335e-06	5.12665e-06	0.792361	0.611164	0.353456	0.58566	0.174716
TRIM73_NM_198924	139	286	344	393	84	274		3.33792e-06	6.86796e-06	8.26076e-06	2.48737e-05	5.31652e-06	1.7342e-05	7.45186	0.774105	2.09932	3.44176	0.17479
BCLAF1_NM_001077441	453	852	732	65	236	142		1.08783e-05	2.04598e-05	1.75781e-05	4.11397e-06	1.49369e-05	8.98745e-06	0.378183	0.730061	0.511286	0.539843	0.174852
NME4_NM_001286440	385	235	445	185	205	153		9.24532e-06	5.64325e-06	1.06862e-05	1.1709e-05	1.29748e-05	9.68366e-06	1.26648	2.29918	0.906188	1.49062	0.174949
ZBTB48_NM_001278648	527	415	408	150	146	73		1.26553e-05	9.96574e-06	9.79764e-06	9.49379e-06	9.24062e-06	4.62031e-06	0.750183	0.927239	0.471574	0.716332	0.174952
PLSCR3_NM_001201576	278	734	775	63	189	62		6.67584e-06	1.76262e-05	1.86107e-05	3.98739e-06	1.19622e-05	3.9241e-06	0.597286	0.67866	0.210852	0.495599	0.174979
OR5P3_NM_153445	625	570	344	254	394	233		1.50086e-05	1.36879e-05	8.26076e-06	1.60761e-05	2.4937e-05	1.4747e-05	1.07113	1.82183	1.78519	1.55938	0.17502
RNF123_NM_022064	449	751	490	232	317	443		1.07822e-05	1.80344e-05	1.17668e-05	1.46837e-05	2.00635e-05	2.80383e-05	1.36185	1.11252	2.38284	1.61907	0.175038
GCA_NM_012198	657	684	404	378	436	215		1.57771e-05	1.64255e-05	9.70159e-06	2.39243e-05	2.75953e-05	1.36078e-05	1.5164	1.68003	1.40263	1.53302	0.1751
PI4KA_NM_058004	227	526	261	61	89	48		5.45114e-06	1.26313e-05	6.26761e-06	3.86081e-06	5.63298e-06	3.03801e-06	0.708257	0.445955	0.484716	0.546309	0.17538
STARD13_NM_178006	274	284	428	292	270	110		6.57979e-06	6.81993e-06	1.02779e-05	1.84812e-05	1.70888e-05	6.96211e-06	2.80879	2.50572	0.677385	1.9973	0.175398
RHBDD1_NM_001167608	818	889	419	198	177	149		1.96433e-05	2.13483e-05	1.00618e-05	1.25318e-05	1.12027e-05	9.4305e-06	0.637968	0.524757	0.937258	0.699994	0.175398
C6orf203_NM_001142470	568	411	305	362	209	207		1.36399e-05	9.86968e-06	7.32422e-06	2.29117e-05	1.3228e-05	1.31014e-05	1.67976	1.34027	1.78878	1.60294	0.17544
ABHD17C_NM_021214	297	433	498	146	84	87		7.13211e-06	1.0398e-05	1.19589e-05	9.24062e-06	5.31652e-06	5.5064e-06	1.29564	0.511303	0.460444	0.755794	0.175622
COQ10A_NM_144576	304	637	462	163	73	45		7.3002e-06	1.52968e-05	1.10944e-05	1.03166e-05	4.62031e-06	2.84814e-06	1.41319	0.302044	0.256719	0.657318	0.175649
AGAP8_NM_001276344	557	437	456	172	29	129		1.33757e-05	1.0494e-05	1.09503e-05	1.08862e-05	1.83547e-06	8.16466e-06	0.813879	0.174905	0.74561	0.578132	0.175649
ASXL1_NM_015338	431	617	493	216	266	416		1.035e-05	1.48165e-05	1.18388e-05	1.36711e-05	1.68356e-05	2.63294e-05	1.32088	1.13627	2.22399	1.56038	0.175757
TTF1_NM_007344	297	480	802	353	243	323		7.13211e-06	1.15266e-05	1.92591e-05	2.2342e-05	1.53799e-05	2.04433e-05	3.1326	1.33429	1.06149	1.84279	0.175809
RECQL4_NM_004260	609	532	502	145	111	211		1.46244e-05	1.27754e-05	1.20549e-05	9.17733e-06	7.0254e-06	1.33546e-05	0.627534	0.549918	1.10781	0.761754	0.175968
EPB41L1_NM_012156	205	232	105	119	151	71		4.92284e-06	5.57121e-06	2.52145e-06	7.53174e-06	9.55708e-06	4.49373e-06	1.52996	1.71544	1.7822	1.67587	0.175977
RFT1_NM_052859	305	469	190	276	161	167		7.32422e-06	1.12625e-05	4.56263e-06	1.74686e-05	1.019e-05	1.05698e-05	2.38504	0.904773	2.31659	1.8688	0.176009
PPP3CB_NM_021132	481	739	328	28	139	134		1.15507e-05	1.77462e-05	7.87654e-06	1.77217e-06	8.79758e-06	8.48112e-06	0.153426	0.495744	1.07676	0.575309	0.176029
KLHL10_NM_152467	456	704	552	220	329	318		1.09503e-05	1.69057e-05	1.32556e-05	1.39242e-05	2.0823e-05	2.01268e-05	1.27158	1.23171	1.51836	1.34055	0.176124
TMEM100_NM_018286	503	435	307	453	183	250		1.2079e-05	1.0446e-05	7.37225e-06	2.86712e-05	1.15824e-05	1.5823e-05	2.37365	1.10879	2.14629	1.87624	0.176254
FEZF1_NM_001160264	1105	804	1224	345	320	258		2.65353e-05	1.93071e-05	2.93929e-05	2.18357e-05	2.02534e-05	1.63293e-05	0.822893	1.04901	0.555552	0.809153	0.176398
ALX3_NM_006492	423	191	500	239	156	333		1.01579e-05	4.58664e-06	1.20069e-05	1.51268e-05	9.87354e-06	2.10762e-05	1.48917	2.15267	1.75534	1.79906	0.176534
PDZRN4_NM_013377	772	526	788	327	411	290		1.85387e-05	1.26313e-05	1.89229e-05	2.06965e-05	2.6013e-05	1.83547e-05	1.11639	2.05941	0.969971	1.38192	0.176714
AADACL4_NM_001013630	1095	580	359	195	38	69		2.62951e-05	1.3928e-05	8.62096e-06	1.23419e-05	2.40509e-06	4.36714e-06	0.469361	0.17268	0.506572	0.382871	0.176975
ASF1A_NM_014034	92	353	318	4	31	73		2.20927e-06	8.47688e-06	7.6364e-06	2.53168e-07	1.96205e-06	4.62031e-06	0.114593	0.231459	0.605038	0.31703	0.177009
MDN1_NM_014611	703	509	688	164	179	228		1.68817e-05	1.2223e-05	1.65215e-05	1.03799e-05	1.13293e-05	1.44306e-05	0.614859	0.926877	0.87344	0.805059	0.177151
MTFR2_NM_001099286	718	991	1028	177	210	343		1.72419e-05	2.37977e-05	2.46862e-05	1.12027e-05	1.32913e-05	2.17091e-05	0.649734	0.558512	0.879403	0.695883	0.177174
APBB1_NM_001257325	426	220	101	244	139	144		1.02299e-05	5.28304e-06	2.4254e-06	1.54432e-05	8.79758e-06	9.11404e-06	1.50962	1.66525	3.75775	2.31087	0.177443
ARHGEF26_NM_001251962	404	168	648	276	203	520		9.70159e-06	4.03432e-06	1.5561e-05	1.74686e-05	1.28483e-05	3.29118e-05	1.80059	3.18474	2.11502	2.36678	0.177447
OTUD5_NM_001136159	804	530	477	192	101	164		1.93071e-05	1.27273e-05	1.14546e-05	1.2152e-05	6.39248e-06	1.03799e-05	0.629408	0.502264	0.906175	0.679282	0.177477
SLC28A3_NM_001199633	220	454	251	102	43	34		5.28304e-06	1.09023e-05	6.02747e-06	6.45578e-06	2.72155e-06	2.15193e-06	1.22198	0.249632	0.35702	0.609544	0.177514
GRXCR2_NM_001080516	337	552	543	184	380	286		8.09266e-06	1.32556e-05	1.30395e-05	1.16457e-05	2.40509e-05	1.81015e-05	1.43905	1.81439	1.3882	1.54721	0.177545
SNRPD1_NM_006938	1431	609	983	150	288	226		3.43638e-05	1.46244e-05	2.36056e-05	9.49379e-06	1.82281e-05	1.4304e-05	0.276273	1.24641	0.605957	0.709548	0.177824
ENO4_NM_001242699	777	818	440	161	216	152		1.86587e-05	1.96433e-05	1.05661e-05	1.019e-05	1.36711e-05	9.62037e-06	0.546125	0.695965	0.910495	0.717528	0.177946
CLEC18B_NM_001011880	539	859	136	360	455	251		1.29435e-05	2.06279e-05	3.26588e-06	2.27851e-05	2.87978e-05	1.58863e-05	1.76036	1.39606	4.86431	2.67358	0.178017
PICK1_NM_012407	473	1190	773	138	189	200		1.13585e-05	2.85765e-05	1.85627e-05	8.73428e-06	1.19622e-05	1.26584e-05	0.768962	0.418602	0.681926	0.623163	0.1781
SFRP5_NM_003015	920	217	1001	123	103	122		2.20927e-05	5.211e-06	2.40378e-05	7.78491e-06	6.51907e-06	7.72161e-06	0.352374	1.25102	0.321227	0.641541	0.17826
PLEC_NM_201379	382	477	107	140	307	233		9.17328e-06	1.14546e-05	2.56948e-06	8.86087e-06	1.94306e-05	1.4747e-05	0.965943	1.69632	5.7393	2.80052	0.178275
ANKRD62_NM_001277333	629	492	477	150	194	91		1.51047e-05	1.18148e-05	1.14546e-05	9.49379e-06	1.22786e-05	5.75956e-06	0.628532	1.03926	0.502817	0.723536	0.178409
RASSF2_NM_014737	280	375	1020	29	105	57		6.72387e-06	9.00519e-06	2.44941e-05	1.83547e-06	6.64565e-06	3.60764e-06	0.272977	0.73798	0.147286	0.386081	0.178595
CTRC_NM_007272	88	603	622	225	302	330		2.11322e-06	1.44803e-05	1.49366e-05	1.42407e-05	1.91142e-05	2.08863e-05	6.73886	1.32001	1.39833	3.1524	0.178604
PLSCR2_NM_001199979	515	823	1014	72	230	222		1.23671e-05	1.97634e-05	2.435e-05	4.55702e-06	1.45571e-05	1.40508e-05	0.368478	0.736571	0.577035	0.560695	0.178649
PCDHGB1_NM_018922	1429	400	1007	224	106	168		3.43158e-05	9.60553e-06	2.41819e-05	1.41774e-05	6.70894e-06	1.0633e-05	0.413145	0.698446	0.43971	0.5171	0.178779
RP1L1_NM_178857	83	336	440	184	147	326		1.99315e-06	8.06865e-06	1.05661e-05	1.16457e-05	9.30391e-06	2.06332e-05	5.84287	1.15309	1.95277	2.98291	0.178804
SLC16A1_NM_001166496	895	836	358	165	190	90		2.14924e-05	2.00756e-05	8.59695e-06	1.04432e-05	1.20255e-05	5.69627e-06	0.485901	0.59901	0.662592	0.582501	0.178819
TAF3_NM_031923	376	101	200	406	194	111		9.0292e-06	2.4254e-06	4.80277e-06	2.56965e-05	1.22786e-05	7.0254e-06	2.84594	5.06252	1.46278	3.12375	0.178838
RANBP2_NM_006267	320	384	302	273	311	107		7.68443e-06	9.22131e-06	7.25218e-06	1.72787e-05	1.96838e-05	6.77224e-06	2.24853	2.1346	0.933821	1.77232	0.178915
PLEKHG5_NM_001265594	77	454	208	138	224	159		1.84906e-06	1.09023e-05	4.99488e-06	8.73428e-06	1.41774e-05	1.00634e-05	4.72362	1.30041	2.01475	2.67959	0.178919
ABI3BP_NM_015429	338	404	356	136	34	97		8.11667e-06	9.70159e-06	8.54892e-06	8.6077e-06	2.15193e-06	6.13932e-06	1.0605	0.221812	0.718139	0.666816	0.178976
EMB_NM_198449	734	933	412	407	464	292		1.76262e-05	2.24049e-05	9.8937e-06	2.57598e-05	2.93674e-05	1.84812e-05	1.46145	1.31076	1.86798	1.54673	0.179011
PPP3R2_NM_147180	418	299	517	133	109	100		1.00378e-05	7.18014e-06	1.24152e-05	8.41782e-06	6.89882e-06	6.32919e-06	0.838614	0.96082	0.509796	0.769743	0.179128
SPDYE3_NM_001004351	147	518	328	148	221	306		3.53003e-06	1.24392e-05	7.87654e-06	9.3672e-06	1.39875e-05	1.93673e-05	2.65357	1.12447	2.45886	2.07897	0.179171
MZT2B_NM_025029	493	927	464	62	209	90		1.18388e-05	2.22608e-05	1.11424e-05	3.9241e-06	1.3228e-05	5.69627e-06	0.33146	0.594228	0.511224	0.478971	0.179188
TMEM239_NM_001167670	491	820	570	154	179	190		1.17908e-05	1.96913e-05	1.36879e-05	9.74696e-06	1.13293e-05	1.20255e-05	0.826658	0.575342	0.878548	0.760183	0.179376
OR4A15_NM_001005275	612	359	518	304	205	500		1.46965e-05	8.62096e-06	1.24392e-05	1.92407e-05	1.29748e-05	3.1646e-05	1.30921	1.50503	2.54406	1.7861	0.179513
NBL1_NM_001204085	645	694	1051	129	273	193		1.54889e-05	1.66656e-05	2.52385e-05	8.16466e-06	1.72787e-05	1.22153e-05	0.527129	1.03679	0.483996	0.682638	0.179535
OR6V1_NM_001001667	362	598	884	66	194	105		8.69301e-06	1.43603e-05	2.12282e-05	4.17727e-06	1.22786e-05	6.64565e-06	0.480532	0.855042	0.313057	0.549544	0.179545
PLCG1_NM_002660	339	185	258	117	196	129		8.14069e-06	4.44256e-06	6.19557e-06	7.40515e-06	1.24052e-05	8.16466e-06	0.909647	2.79236	1.31782	1.67328	0.179593
RASD2_NM_014310	248	429	124	47	53	39		5.95543e-06	1.03019e-05	2.97771e-06	2.97472e-06	3.35447e-06	2.46838e-06	0.499497	0.325616	0.828953	0.551355	0.179648
TSPAN32_NM_139022	102	431	246	153	162	374		2.44941e-06	1.035e-05	5.9074e-06	9.68366e-06	1.02533e-05	2.36712e-05	3.95347	0.99066	4.00704	2.98372	0.179664
MEIS1_NM_002398	301	472	830	259	426	301		7.22816e-06	1.13345e-05	1.99315e-05	1.63926e-05	2.69624e-05	1.90509e-05	2.26788	2.37878	0.955818	1.86749	0.179673
C17orf80_NM_001288770	147	240	96	123	197	65		3.53003e-06	5.76332e-06	2.30533e-06	7.78491e-06	1.24685e-05	4.11397e-06	2.20534	2.16342	1.78455	2.0511	0.179723
MAPK10_NM_138980	705	855	581	360	385	280		1.69298e-05	2.05318e-05	1.3952e-05	2.27851e-05	2.43674e-05	1.77217e-05	1.34586	1.18681	1.27019	1.26762	0.17975
GRM4_NM_001282847	676	179	638	82	101	87		1.62333e-05	4.29848e-06	1.53208e-05	5.18994e-06	6.39248e-06	5.5064e-06	0.319708	1.48715	0.359406	0.722089	0.179766
SESN1_NM_014454	733	451	308	154	85	57		1.76021e-05	1.08302e-05	7.39626e-06	9.74696e-06	5.37981e-06	3.60764e-06	0.553737	0.49674	0.487765	0.512747	0.179793
FAM81A_NM_152450	151	328	448	206	140	193		3.62609e-06	7.87654e-06	1.07582e-05	1.30381e-05	8.86087e-06	1.22153e-05	3.59565	1.12497	1.13545	1.95202	0.179806
TOPORS_NM_001195622	1030	1014	521	159	273	191		2.47342e-05	2.435e-05	1.25112e-05	1.00634e-05	1.72787e-05	1.20888e-05	0.406862	0.709597	0.966234	0.694231	0.179819
LMF1_NM_022773	553	646	267	157	89	51		1.32796e-05	1.55129e-05	6.41169e-06	9.93683e-06	5.63298e-06	3.22789e-06	0.748275	0.363115	0.503438	0.538276	0.179853
MMRN1_NM_007351	513	522	791	391	228	381		1.23191e-05	1.25352e-05	1.89949e-05	2.47471e-05	1.44306e-05	2.41142e-05	2.00884	1.1512	1.26951	1.47652	0.17987
SH3RF3_NM_001099289	206	226	488	234	142	185		4.94685e-06	5.42713e-06	1.17187e-05	1.48103e-05	8.98745e-06	1.1709e-05	2.99389	1.65602	0.999168	1.88303	0.179892
PASD1_NM_173493	1036	395	1017	223	63	188		2.48783e-05	9.48546e-06	2.44221e-05	1.41141e-05	3.98739e-06	1.18989e-05	0.567325	0.420369	0.487218	0.491637	0.18023
LYRM5_NM_001001660	572	1038	663	71	224	212		1.37359e-05	2.49264e-05	1.59212e-05	4.49373e-06	1.41774e-05	1.34179e-05	0.327152	0.568771	0.84277	0.579564	0.180312
SOX10_NM_006941	477	605	349	142	41	145		1.14546e-05	1.45284e-05	8.38083e-06	8.98745e-06	2.59497e-06	9.17733e-06	0.784615	0.178614	1.09504	0.686089	0.180398
PPY_NM_002722	306	929	702	39	97	196		7.34823e-06	2.23088e-05	1.68577e-05	2.46838e-06	6.13932e-06	1.24052e-05	0.335915	0.275196	0.735878	0.448997	0.180487
CAPN10_NM_023083	450	453	410	265	271	152		1.08062e-05	1.08783e-05	9.84567e-06	1.67724e-05	1.71521e-05	9.62037e-06	1.5521	1.57673	0.977117	1.36865	0.18056
SYBU_NM_001099751	1489	888	970	360	277	251		3.57566e-05	2.13243e-05	2.32934e-05	2.27851e-05	1.75319e-05	1.58863e-05	0.637228	0.822155	0.682007	0.713796	0.180609
LY6K_NM_001160355	509	452	635	235	228	245		1.2223e-05	1.08543e-05	1.52488e-05	1.48736e-05	1.44306e-05	1.55065e-05	1.21685	1.32948	1.0169	1.18775	0.180814
NFKB2_NM_001077494	693	656	664	497	416	232		1.66416e-05	1.57531e-05	1.59452e-05	3.14561e-05	2.63294e-05	1.46837e-05	1.89021	1.67138	0.920888	1.49416	0.180867
BDNF_NM_001143807	146	180	189	198	54	327		3.50602e-06	4.32249e-06	4.53861e-06	1.25318e-05	3.41776e-06	2.06965e-05	3.57437	0.790693	4.56008	2.97505	0.180869
CCDC180_NM_020893	1216	584	1243	357	47	158		2.92008e-05	1.40241e-05	2.98492e-05	2.25952e-05	2.97472e-06	1.00001e-05	0.773787	0.212115	0.335022	0.440308	0.180907
SERPINA11_NM_001080451	571	211	353	246	204	190		1.37119e-05	5.06692e-06	8.47688e-06	1.55698e-05	1.29116e-05	1.20255e-05	1.1355	2.54821	1.41862	1.70077	0.181019
ZNF597_NM_152457	465	705	662	66	181	202		1.11664e-05	1.69298e-05	1.58972e-05	4.17727e-06	1.14558e-05	1.2785e-05	0.374091	0.676669	0.80423	0.61833	0.18113
ATP2C1_NM_001199184	613	769	544	317	467	265		1.47205e-05	1.84666e-05	1.30635e-05	2.00635e-05	2.95573e-05	1.67724e-05	1.36297	1.60058	1.28391	1.41582	0.181213
SETBP1_NM_015559	568	427	471	73	168	153		1.36399e-05	1.02539e-05	1.13105e-05	4.62031e-06	1.0633e-05	9.68366e-06	0.338736	1.03697	0.856165	0.743959	0.181324
DNAAF1_NM_178452	247	74	490	19	22	42		5.93142e-06	1.77702e-06	1.17668e-05	1.20255e-06	1.39242e-06	2.65826e-06	0.202742	0.78357	0.225912	0.404075	0.181351
CLMP_NM_024769	822	605	208	106	75	105		1.97394e-05	1.45284e-05	4.99488e-06	6.70894e-06	4.74689e-06	6.64565e-06	0.339876	0.326733	1.33049	0.665701	0.181377
CTTNBP2_NM_033427	591	349	836	139	153	119		1.41922e-05	8.38083e-06	2.00756e-05	8.79758e-06	9.68366e-06	7.53174e-06	0.619889	1.15545	0.375169	0.716838	0.181583
PHACTR3_NM_080672	401	64	232	241	104	182		9.62955e-06	1.53689e-06	5.57121e-06	1.52534e-05	6.58236e-06	1.15191e-05	1.58402	4.28292	2.06762	2.64485	0.181613
KLRC4-KLRK1_NM_001199805	992	835	516	481	478	308		2.38217e-05	2.00515e-05	1.23911e-05	3.04434e-05	3.02535e-05	1.94939e-05	1.27797	1.50879	1.57321	1.45332	0.181721
ATG12_NM_004707	224	158	417	179	124	328		5.3791e-06	3.79419e-06	1.00138e-05	1.13293e-05	7.8482e-06	2.07597e-05	2.10616	2.06848	2.07312	2.08259	0.181755
SLU7_NM_006425	623	408	229	311	184	258		1.49606e-05	9.79764e-06	5.49917e-06	1.96838e-05	1.16457e-05	1.63293e-05	1.31571	1.18862	2.96942	1.82458	0.181803
LY86_NM_004271	703	391	268	237	304	237		1.68817e-05	9.38941e-06	6.43571e-06	1.50002e-05	1.92407e-05	1.50002e-05	0.888546	2.0492	2.33078	1.75617	0.18187
FGF22_NM_020637	248	262	265	80	228	216		5.95543e-06	6.29162e-06	6.36366e-06	5.06335e-06	1.44306e-05	1.36711e-05	0.850208	2.29361	2.1483	1.76404	0.181899
SYPL1_NM_182715	853	519	898	147	251	200		2.04838e-05	1.24632e-05	2.15644e-05	9.30391e-06	1.58863e-05	1.26584e-05	0.454208	1.27466	0.587003	0.771956	0.181958
FMO1_NM_001282692	158	233	513	222	156	474		3.79419e-06	5.59522e-06	1.23191e-05	1.40508e-05	9.87354e-06	3.00004e-05	3.70325	1.76464	2.43527	2.63439	0.18209
CEND1_NM_016564	549	375	114	230	343	164		1.31836e-05	9.00519e-06	2.73758e-06	1.45571e-05	2.17091e-05	1.03799e-05	1.10419	2.41074	3.79163	2.43552	0.182125
ARHGEF18_NM_015318	184	377	485	11	76	102		4.41854e-06	9.05321e-06	1.16467e-05	6.96211e-07	4.81019e-06	6.45578e-06	0.157566	0.531324	0.5543	0.414397	0.182306
DBNDD2_NM_018478	300	678	736	117	161	110		7.20415e-06	1.62814e-05	1.76742e-05	7.40515e-06	1.019e-05	6.96211e-06	1.0279	0.625868	0.393914	0.682561	0.1824
PLCD1_NM_006225	233	277	202	103	277	146		5.59522e-06	6.65183e-06	4.85079e-06	6.51907e-06	1.75319e-05	9.24062e-06	1.16511	2.63564	1.90497	1.90191	0.182696
NCOA5_NM_020967	541	208	454	253	177	242		1.29915e-05	4.99488e-06	1.09023e-05	1.60129e-05	1.12027e-05	1.53166e-05	1.23257	2.24283	1.4049	1.62677	0.182841
SNX5_NM_152227	283	421	257	302	417	101		6.79591e-06	1.01098e-05	6.17155e-06	1.91142e-05	2.63927e-05	6.39248e-06	2.8126	2.6106	1.0358	2.153	0.182888
C3AR1_NM_004054	633	309	812	356	262	591		1.52008e-05	7.42027e-06	1.94992e-05	2.25319e-05	1.65825e-05	3.74055e-05	1.48229	2.23475	1.91831	1.87845	0.183083
IL17D_NM_138284	379	904	1154	73	105	252		9.10124e-06	2.17085e-05	2.7712e-05	4.62031e-06	6.64565e-06	1.59496e-05	0.507657	0.306131	0.575548	0.463112	0.183635
YIPF4_NM_032312	803	354	1032	147	178	137		1.92831e-05	8.5009e-06	2.47823e-05	9.30391e-06	1.1266e-05	8.67099e-06	0.48249	1.32527	0.349887	0.719215	0.183825
GUCA2A_NM_033553	369	459	420	260	248	146		8.8611e-06	1.10223e-05	1.00858e-05	1.64559e-05	1.56964e-05	9.24062e-06	1.85709	1.42405	0.9162	1.39912	0.183838
MGAT5_NM_002410	616	942	780	281	489	503		1.47925e-05	2.2621e-05	1.87308e-05	1.7785e-05	3.09497e-05	3.18358e-05	1.2023	1.36818	1.69965	1.42338	0.183847
RDH8_NM_015725	231	439	491	111	107	36		5.54719e-06	1.05421e-05	1.17908e-05	7.0254e-06	6.77224e-06	2.27851e-06	1.26648	0.642401	0.193245	0.700708	0.183932
KCNK12_NM_022055	465	622	696	65	153	215		1.11664e-05	1.49366e-05	1.67136e-05	4.11397e-06	9.68366e-06	1.36078e-05	0.368423	0.648318	0.814172	0.610304	0.184044
OGT_NM_181672	519	783	330	142	142	67		1.24632e-05	1.88028e-05	7.92456e-06	8.98745e-06	8.98745e-06	4.24056e-06	0.72112	0.477984	0.535116	0.578073	0.184131
H1F0_NM_005318	346	216	392	370	128	217		8.30879e-06	5.18699e-06	9.41342e-06	2.3418e-05	8.10137e-06	1.37343e-05	2.81846	1.56186	1.45902	1.94645	0.184345
NLRC4_NM_021209	698	697	727	379	269	312		1.67617e-05	1.67376e-05	1.74581e-05	2.39876e-05	1.70255e-05	1.97471e-05	1.4311	1.0172	1.13112	1.19314	0.18436
PRB2_NM_006248	2141	1983	1097	569	326	400		5.14136e-05	4.76194e-05	2.63432e-05	3.60131e-05	2.06332e-05	2.53168e-05	0.700459	0.433293	0.961037	0.698263	0.184384
RAB3A_NM_002866	432	1007	372	57	90	149		1.0374e-05	2.41819e-05	8.93314e-06	3.60764e-06	5.69627e-06	9.4305e-06	0.347759	0.235559	1.05567	0.546331	0.184387
HEBP1_NM_015987	711	613	358	96	167	156		1.70738e-05	1.47205e-05	8.59695e-06	6.07602e-06	1.05698e-05	9.87354e-06	0.355868	0.71803	1.14849	0.740797	0.18445
RCAN3_NM_001251984	622	439	572	252	233	385		1.49366e-05	1.05421e-05	1.37359e-05	1.59496e-05	1.4747e-05	2.43674e-05	1.06782	1.39887	1.77399	1.41356	0.184458
UTP6_NM_018428	415	920	1141	441	534	400		9.96574e-06	2.20927e-05	2.73998e-05	2.79117e-05	3.37979e-05	2.53168e-05	2.80077	1.52982	0.923977	1.75152	0.184477
CCL1_NM_002981	290	861	596	378	253	582		6.96401e-06	2.06759e-05	1.43122e-05	2.39243e-05	1.60129e-05	3.68359e-05	3.43543	0.774469	2.57373	2.26121	0.184508
ABHD15_NM_198147	78	190	86	73	75	203		1.87308e-06	4.56263e-06	2.06519e-06	4.62031e-06	4.74689e-06	1.28483e-05	2.46669	1.04039	6.22135	3.24281	0.184743
RACGAP1_NM_001126103	398	635	431	211	232	308		9.5575e-06	1.52488e-05	1.035e-05	1.33546e-05	1.46837e-05	1.94939e-05	1.39729	0.962944	1.88348	1.41457	0.18478
LAMA2_NM_000426	723	1185	541	82	268	142		1.7362e-05	2.84564e-05	1.29915e-05	5.18994e-06	1.69622e-05	8.98745e-06	0.298925	0.596078	0.691796	0.528933	0.18479
TMCC1_NM_001128224	617	230	418	124	70	62		1.48165e-05	5.52318e-06	1.00378e-05	7.8482e-06	4.43043e-06	3.9241e-06	0.529692	0.802153	0.390933	0.574259	0.184792
RYR1_NM_000540	930	737	430	221	62	166		2.23329e-05	1.76982e-05	1.03259e-05	1.39875e-05	3.9241e-06	1.05065e-05	0.62632	0.221723	1.01748	0.621841	0.185166
STARD3NL_NM_032016	471	544	521	263	314	187		1.13105e-05	1.30635e-05	1.25112e-05	1.66458e-05	1.98737e-05	1.18356e-05	1.47171	1.52131	0.945999	1.31301	0.185204
CCDC149_NM_001130726	166	114	277	91	118	98		3.9863e-06	2.73758e-06	6.65183e-06	5.75956e-06	7.46845e-06	6.20261e-06	1.44484	2.72812	0.932466	1.70181	0.185229
MAGED2_NM_177433	939	523	952	211	67	260		2.2549e-05	1.25592e-05	2.28612e-05	1.33546e-05	4.24056e-06	1.64559e-05	0.592248	0.337645	0.719819	0.549904	0.18523
KIFC3_NM_001130099	102	426	492	36	89	22		2.44941e-06	1.02299e-05	1.18148e-05	2.27851e-06	5.63298e-06	1.39242e-06	0.930227	0.550639	0.117854	0.532907	0.185343
GNG13_NM_016541	481	596	731	260	339	266		1.15507e-05	1.43122e-05	1.75541e-05	1.64559e-05	2.1456e-05	1.68356e-05	1.42467	1.49913	0.959072	1.29429	0.185496
OBFC1_NM_024928	279	76	267	61	20	18		6.69986e-06	1.82505e-06	6.41169e-06	3.86081e-06	1.26584e-06	1.13925e-06	0.576252	0.693591	0.177684	0.482509	0.185754
LRCH1_NM_001164213	236	259	240	89	140	190		5.66726e-06	6.21958e-06	5.76332e-06	5.63298e-06	8.86087e-06	1.20255e-05	0.993951	1.42467	2.08655	1.50173	0.185884
VASN_NM_138440	368	181	298	77	9	84		8.83709e-06	4.3465e-06	7.15612e-06	4.87348e-06	5.69627e-07	5.31652e-06	0.55148	0.131054	0.742933	0.475156	0.185906
NSD1_NM_172349	829	793	219	83	159	76		1.99075e-05	1.9043e-05	5.25903e-06	5.25323e-06	1.00634e-05	4.81019e-06	0.263882	0.528458	0.914653	0.568998	0.186057
AADAC_NM_001086	399	563	449	355	234	194		9.58152e-06	1.35198e-05	1.07822e-05	2.24686e-05	1.48103e-05	1.22786e-05	2.345	1.09545	1.13879	1.52641	0.186124
PHF20L1_NM_198513	249	589	336	92	86	82		5.97944e-06	1.41441e-05	8.06865e-06	5.82286e-06	5.4431e-06	5.18994e-06	0.973812	0.384831	0.643223	0.667289	0.186363
SAR1B_NM_016103	780	831	247	143	130	82		1.87308e-05	1.99555e-05	5.93142e-06	9.05074e-06	8.22795e-06	5.18994e-06	0.483201	0.412315	0.874991	0.590169	0.186456
HSPH1_NM_001286503	361	180	422	194	141	183		8.66899e-06	4.32249e-06	1.01338e-05	1.22786e-05	8.92416e-06	1.15824e-05	1.41639	2.06459	1.14295	1.54131	0.186546
CYBRD1_NM_001256909	230	341	498	196	155	281		5.52318e-06	8.18872e-06	1.19589e-05	1.24052e-05	9.81025e-06	1.7785e-05	2.24603	1.19802	1.48718	1.64374	0.18657
SLITRK4_NM_001184750	191	238	89	65	211	137		4.58664e-06	5.71529e-06	2.13723e-06	4.11397e-06	1.33546e-05	8.67099e-06	0.896947	2.33664	4.05712	2.43024	0.186657
TUBGCP6_NM_020461	231	718	435	213	281	345		5.54719e-06	1.72419e-05	1.0446e-05	1.34812e-05	1.7785e-05	2.18357e-05	2.43027	1.0315	2.09034	1.8507	0.186724
TJP3_NM_001267560	435	482	314	141	118	53		1.0446e-05	1.15747e-05	7.54034e-06	8.92416e-06	7.46845e-06	3.35447e-06	0.854312	0.645241	0.44487	0.648141	0.186726
GOLGA7_NM_016099	551	478	462	345	317	169		1.32316e-05	1.14786e-05	1.10944e-05	2.18357e-05	2.00635e-05	1.06963e-05	1.65027	1.74791	0.964121	1.4541	0.186818
ASTN2_NM_014010	606	513	856	237	127	134		1.45524e-05	1.23191e-05	2.05558e-05	1.50002e-05	8.03807e-06	8.48112e-06	1.03077	0.652489	0.412589	0.698617	0.186899
UQCRC2_NM_003366	295	88	432	334	138	176		7.08408e-06	2.11322e-06	1.0374e-05	2.11395e-05	8.73428e-06	1.11394e-05	2.98409	4.13317	1.07378	2.73035	0.186912
PAQR8_NM_133367	449	660	403	325	521	198		1.07822e-05	1.58491e-05	9.67757e-06	2.05699e-05	3.29751e-05	1.25318e-05	1.90776	2.08056	1.29493	1.76108	0.187137
AGAP11_NM_133447	523	590	1128	174	104	200		1.25592e-05	1.41682e-05	2.70876e-05	1.10128e-05	6.58236e-06	1.26584e-05	0.876868	0.464588	0.467313	0.602923	0.1873
ZNF558_NM_144693	851	606	285	271	332	414		2.04358e-05	1.45524e-05	6.84394e-06	1.71521e-05	2.10129e-05	2.62029e-05	0.839318	1.44395	3.82862	2.0373	0.187369
PKD2L1_NM_016112	95	336	509	111	306	407		2.28131e-06	8.06865e-06	1.2223e-05	7.0254e-06	1.93673e-05	2.57598e-05	3.07954	2.40032	2.10748	2.52911	0.187439
CAMTA2_NM_001171168	522	418	402	105	174	83		1.25352e-05	1.00378e-05	9.65356e-06	6.64565e-06	1.10128e-05	5.25323e-06	0.530158	1.09713	0.544175	0.723823	0.187627
CPNE4_NM_001289112	540	750	159	476	324	221		1.29675e-05	1.80104e-05	3.8182e-06	3.0127e-05	2.05066e-05	1.39875e-05	2.32327	1.1386	3.66338	2.37508	0.187631
GLDC_NM_000170	450	437	148	228	392	153		1.08062e-05	1.0494e-05	3.55405e-06	1.44306e-05	2.48104e-05	9.68366e-06	1.33539	2.36424	2.72469	2.14144	0.18765
H3F3A_NM_002107	158	173	294	147	81	132		3.79419e-06	4.15439e-06	7.06007e-06	9.30391e-06	5.12665e-06	8.35453e-06	2.45215	1.23403	1.18335	1.62318	0.187655
CIAPIN1_NM_020313	1077	578	246	122	99	54		2.58629e-05	1.388e-05	5.9074e-06	7.72161e-06	6.2659e-06	3.41776e-06	0.29856	0.451434	0.578556	0.44285	0.187871
CANT1_NM_001159773	369	194	484	112	62	41		8.8611e-06	4.65868e-06	1.16227e-05	7.08869e-06	3.9241e-06	2.59497e-06	0.799979	0.842319	0.223267	0.621855	0.187875
CARHSP1_NM_001278263	487	951	982	86	292	122		1.16947e-05	2.28372e-05	2.35816e-05	5.4431e-06	1.84812e-05	7.72161e-06	0.465432	0.809262	0.327443	0.534046	0.187913
MAGEA5_NM_021049	408	1108	955	78	241	174		9.79764e-06	2.66073e-05	2.29332e-05	4.93677e-06	1.52534e-05	1.10128e-05	0.503873	0.573276	0.480212	0.51912	0.188075
C2orf15_NM_144706	256	132	231	221	82	136		6.14754e-06	3.16983e-06	5.54719e-06	1.39875e-05	5.18994e-06	8.6077e-06	2.2753	1.63729	1.55172	1.82144	0.188141
NFATC4_NM_001198965	508	502	769	193	173	116		1.2199e-05	1.20549e-05	1.84666e-05	1.22153e-05	1.09495e-05	7.34186e-06	1.00134	0.9083	0.397574	0.769071	0.188173
PCDHAC2_NM_018899	426	619	496	211	253	238		1.02299e-05	1.48646e-05	1.19109e-05	1.33546e-05	1.60129e-05	1.50635e-05	1.30545	1.07725	1.26468	1.21579	0.188229
TRPC6_NM_004621	570	868	544	240	116	133		1.36879e-05	2.0844e-05	1.30635e-05	1.51901e-05	7.34186e-06	8.41782e-06	1.10975	0.352229	0.644376	0.702117	0.188278
GRIK5_NM_002088	281	589	842	261	434	332		6.74789e-06	1.41441e-05	2.02196e-05	1.65192e-05	2.74687e-05	2.10129e-05	2.44805	1.94205	1.03923	1.80978	0.188353
CCL4L1_NM_207007	1392	829	1103	326	250	356		3.34273e-05	1.99075e-05	2.64873e-05	2.06332e-05	1.5823e-05	2.25319e-05	0.617256	0.794826	0.85067	0.754251	0.188371
MGAT3_NM_001098270	640	671	318	416	315	222		1.53689e-05	1.61133e-05	7.6364e-06	2.63294e-05	1.9937e-05	1.40508e-05	1.71317	1.2373	1.83998	1.59682	0.188499
ZNF281_NM_001281294	647	557	1018	69	155	257		1.55369e-05	1.33757e-05	2.44461e-05	4.36714e-06	9.81025e-06	1.6266e-05	0.281081	0.733438	0.665384	0.559968	0.18875
SCOC_NM_001153690	502	1190	891	255	195	136		1.20549e-05	2.85765e-05	2.13963e-05	1.61394e-05	1.23419e-05	8.6077e-06	1.33882	0.431891	0.402298	0.724338	0.188763
SPINK1_NM_003122	198	583	915	42	114	100		4.75474e-06	1.40001e-05	2.19727e-05	2.65826e-06	7.21528e-06	6.32919e-06	0.559076	0.515375	0.288049	0.454166	0.188767
MGAT4A_NM_001160154	1064	684	759	218	145	295		2.55507e-05	1.64255e-05	1.82265e-05	1.37976e-05	9.17733e-06	1.86711e-05	0.54001	0.558726	1.02439	0.70771	0.188946
ITPKB_NM_002221	300	240	142	220	81	167		7.20415e-06	5.76332e-06	3.40996e-06	1.39242e-05	5.12665e-06	1.05698e-05	1.93281	0.88953	3.09967	1.974	0.188981
EML6_NM_001039753	580	464	439	185	71	132		1.3928e-05	1.11424e-05	1.05421e-05	1.1709e-05	4.49373e-06	8.35453e-06	0.84068	0.403299	0.792494	0.678824	0.189055
MNDA_NM_002432	633	270	501	109	84	136		1.52008e-05	6.48373e-06	1.20309e-05	6.89882e-06	5.31652e-06	8.6077e-06	0.453847	0.819978	0.715464	0.663097	0.189124
PITRM1_NM_001242307	336	86	41	261	174	61		8.06865e-06	2.06519e-06	9.84567e-07	1.65192e-05	1.10128e-05	3.86081e-06	2.04733	5.33258	3.92132	3.76708	0.189142
OCIAD1_NM_001079840	169	578	352	35	91	65		4.05834e-06	1.388e-05	8.45287e-06	2.21522e-06	5.75956e-06	4.11397e-06	0.545844	0.414954	0.486696	0.482498	0.189497
TPD52_NM_001025252	763	995	797	270	168	301		1.83226e-05	2.38938e-05	1.9139e-05	1.70888e-05	1.0633e-05	1.90509e-05	0.932666	0.445013	0.995394	0.791024	0.189601
PCYT1B_NM_004845	621	774	357	158	125	157		1.49126e-05	1.85867e-05	8.57294e-06	1.00001e-05	7.91149e-06	9.93683e-06	0.670583	0.425653	1.15909	0.751776	0.189636
TAF1D_NM_024116	343	531	932	136	153	49		8.23674e-06	1.27513e-05	2.23809e-05	8.6077e-06	9.68366e-06	3.1013e-06	1.04504	0.759423	0.138569	0.647676	0.189735
EPO_NM_000799	117	435	385	112	282	285		2.80962e-06	1.0446e-05	9.24532e-06	7.08869e-06	1.78483e-05	1.80382e-05	2.52301	1.70862	1.95106	2.0609	0.189799
ATP2C1_NM_001001487	229	482	684	98	97	98		5.49917e-06	1.15747e-05	1.64255e-05	6.20261e-06	6.13932e-06	6.20261e-06	1.12792	0.53041	0.377622	0.67865	0.189906
KANK1_NM_153186	300	548	513	263	206	211		7.20415e-06	1.31596e-05	1.23191e-05	1.66458e-05	1.30381e-05	1.33546e-05	2.31058	0.990771	1.08406	1.4618	0.190011
MED14OS_NM_001289773	862	550	516	127	228	118		2.06999e-05	1.32076e-05	1.23911e-05	8.03807e-06	1.44306e-05	7.46845e-06	0.388314	1.09259	0.602725	0.694544	0.1901
NR1H4_NM_001206993	506	905	424	394	245	453		1.2151e-05	2.17325e-05	1.01819e-05	2.4937e-05	1.55065e-05	2.86712e-05	2.05226	0.713517	2.81591	1.86056	0.190164
LIMK2_NM_005569	691	383	471	611	183	399		1.65936e-05	9.1973e-06	1.13105e-05	3.86714e-05	1.15824e-05	2.52535e-05	2.3305	1.25933	2.23274	1.94086	0.190169
CCDC30_NM_001080850	515	694	486	252	287	239		1.23671e-05	1.66656e-05	1.16707e-05	1.59496e-05	1.81648e-05	1.51268e-05	1.28967	1.08996	1.29613	1.22525	0.190243
ACTR3_NM_005721	505	401	472	293	156	335		1.2127e-05	9.62955e-06	1.13345e-05	1.85445e-05	9.87354e-06	2.12028e-05	1.5292	1.02534	1.87064	1.47506	0.190442
TCF12_NM_207040	553	657	641	168	651	628		1.32796e-05	1.57771e-05	1.53929e-05	1.0633e-05	4.1203e-05	3.97473e-05	0.800702	2.61157	2.58219	1.99816	0.190769
UBE3D_NM_198920	544	544	433	204	100	80		1.30635e-05	1.30635e-05	1.0398e-05	1.29116e-05	6.32919e-06	5.06335e-06	0.988367	0.484493	0.486955	0.653272	0.190846
AGBL1_NM_152336	271	389	760	261	243	321		6.50775e-06	9.34138e-06	1.82505e-05	1.65192e-05	1.53799e-05	2.03167e-05	2.53839	1.64643	1.11321	1.76601	0.190896
TXNL1_NM_004786	565	932	544	143	239	43		1.35678e-05	2.23809e-05	1.30635e-05	9.05074e-06	1.51268e-05	2.72155e-06	0.667075	0.675879	0.208332	0.517095	0.190984
RCAN3_NM_001251982	69	584	492	140	418	371		1.65695e-06	1.40241e-05	1.18148e-05	8.86087e-06	2.6456e-05	2.34813e-05	5.34768	1.88647	1.98745	3.07387	0.191094
ASIC3_NM_004769	893	536	736	264	61	164		2.14444e-05	1.28714e-05	1.76742e-05	1.67091e-05	3.86081e-06	1.03799e-05	0.779183	0.299952	0.58729	0.555475	0.191115
GABRB3_NM_001278631	215	85	266	171	65	254		5.16297e-06	2.04118e-06	6.38768e-06	1.08229e-05	4.11397e-06	1.60761e-05	2.09626	2.01549	2.51674	2.2095	0.191201
COX7A2_NM_001865	408	430	407	227	263	146		9.79764e-06	1.03259e-05	9.77363e-06	1.43673e-05	1.66458e-05	9.24062e-06	1.4664	1.61203	0.945465	1.3413	0.191235
IFITM3_NM_021034	781	1098	878	181	295	313		1.87548e-05	2.63672e-05	2.10841e-05	1.14558e-05	1.86711e-05	1.98104e-05	0.610822	0.708119	0.939586	0.752842	0.191244
DAPP1_NM_014395	695	1099	925	286	289	118		1.66896e-05	2.63912e-05	2.22128e-05	1.81015e-05	1.82914e-05	7.46845e-06	1.0846	0.693086	0.336223	0.704635	0.191317
ZFC3H1_NM_144982	389	654	409	99	162	113		9.34138e-06	1.5705e-05	9.82166e-06	6.2659e-06	1.02533e-05	7.15199e-06	0.670768	0.652866	0.728185	0.68394	0.191361
TSPAN4_NM_001025236	74	439	109	114	155	224		1.77702e-06	1.05421e-05	2.61751e-06	7.21528e-06	9.81025e-06	1.41774e-05	4.06032	0.930581	5.41637	3.46909	0.191436
DLK2_NM_023932	581	450	856	513	297	303		1.3952e-05	1.08062e-05	2.05558e-05	3.24688e-05	1.87977e-05	1.91775e-05	2.32717	1.73953	0.932944	1.66655	0.191455
MYO5A_NM_000259	599	424	396	159	94	140		1.43843e-05	1.01819e-05	9.50948e-06	1.00634e-05	5.94944e-06	8.86087e-06	0.699612	0.584317	0.931793	0.738574	0.191551
FCHSD1_NM_033449	527	422	865	48	183	151		1.26553e-05	1.01338e-05	2.0772e-05	3.03801e-06	1.15824e-05	9.55708e-06	0.240059	1.14295	0.460095	0.614366	0.191593
HLA-DRB1_NM_002124	158	304	393	157	135	287		3.79419e-06	7.3002e-06	9.43744e-06	9.93683e-06	8.54441e-06	1.81648e-05	2.61896	1.17043	1.92476	1.90472	0.191674
PTTG1_NM_001282383	553	514	323	87	155	128		1.32796e-05	1.23431e-05	7.75647e-06	5.5064e-06	9.81025e-06	8.10137e-06	0.414649	0.794795	1.04447	0.751304	0.191692
SCRN1_NM_014766	346	222	246	247	180	97		8.30879e-06	5.33107e-06	5.9074e-06	1.56331e-05	1.13925e-05	6.13932e-06	1.88151	2.13701	1.03926	1.68593	0.19175
SCAPER_NM_001145923	228	153	54	120	213	60		5.47515e-06	3.67412e-06	1.29675e-06	7.59503e-06	1.34812e-05	3.79751e-06	1.38718	3.66923	2.92849	2.66164	0.191815
TRHDE_NM_013381	449	597	477	174	158	61		1.07822e-05	1.43363e-05	1.14546e-05	1.10128e-05	1.00001e-05	3.86081e-06	1.02139	0.697541	0.337053	0.685326	0.191815
RPS27A_NM_001135592	901	390	931	171	128	211		2.16365e-05	9.36539e-06	2.23569e-05	1.08229e-05	8.10137e-06	1.33546e-05	0.500217	0.865032	0.597337	0.654195	0.191866
PSCA_NM_005672	550	597	424	297	193	393		1.32076e-05	1.43363e-05	1.01819e-05	1.87977e-05	1.22153e-05	2.48737e-05	1.42325	0.852059	2.44294	1.57275	0.191868
ORM2_NM_000608	1359	981	873	617	664	401		3.26348e-05	2.35576e-05	2.09641e-05	3.90511e-05	4.20258e-05	2.53801e-05	1.19661	1.78396	1.21065	1.39707	0.191899
EPAS1_NM_001430	321	189	344	63	49	100		7.70844e-06	4.53861e-06	8.26076e-06	3.98739e-06	3.1013e-06	6.32919e-06	0.517276	0.683315	0.766176	0.655589	0.191977
CSRNP2_NM_030809	375	368	185	314	163	148		9.00519e-06	8.83709e-06	4.44256e-06	1.98737e-05	1.03166e-05	9.3672e-06	2.20691	1.16742	2.10852	1.82762	0.192021
C5_NM_001735	506	1278	1030	100	283	208		1.2151e-05	3.06897e-05	2.47342e-05	6.32919e-06	1.79116e-05	1.31647e-05	0.520878	0.583636	0.532247	0.545587	0.192072
GLUL_NM_002065	696	1193	822	226	296	215		1.67136e-05	2.86485e-05	1.97394e-05	1.4304e-05	1.87344e-05	1.36078e-05	0.855827	0.65394	0.689372	0.733046	0.192146
EXOG_NM_001145464	671	358	270	200	391	248		1.61133e-05	8.59695e-06	6.48373e-06	1.26584e-05	2.47471e-05	1.56964e-05	0.785587	2.87859	2.42089	2.02836	0.192202
ITPRIPL2_NM_001034841	573	240	502	198	230	318		1.37599e-05	5.76332e-06	1.20549e-05	1.25318e-05	1.45571e-05	2.01268e-05	0.910746	2.52583	1.66959	1.70205	0.192245
DCP1A_NM_001290204	814	626	1643	101	93	319		1.95473e-05	1.50327e-05	3.94547e-05	6.39248e-06	5.88615e-06	2.01901e-05	0.327027	0.391557	0.511729	0.410104	0.192323
CARD18_NM_021571	853	544	1163	465	434	402		2.04838e-05	1.30635e-05	2.79281e-05	2.94307e-05	2.74687e-05	2.54434e-05	1.43678	2.1027	0.911031	1.4835	0.192487
TMSB15B_NM_194324	392	999	469	80	185	51		9.41342e-06	2.39898e-05	1.12625e-05	5.06335e-06	1.1709e-05	3.22789e-06	0.537887	0.488082	0.286605	0.437525	0.192828
RNASE11_NM_145250	620	78	337	361	135	330		1.48886e-05	1.87308e-06	8.09266e-06	2.28484e-05	8.54441e-06	2.08863e-05	1.53463	4.56169	2.5809	2.89241	0.192889
RGS13_NM_144766	286	623	515	250	238	231		6.86796e-06	1.49606e-05	1.23671e-05	1.5823e-05	1.50635e-05	1.46204e-05	2.30388	1.00688	1.1822	1.49765	0.192977
DIAPH3_NM_030932	259	818	612	60	75	172		6.21958e-06	1.96433e-05	1.46965e-05	3.79751e-06	4.74689e-06	1.08862e-05	0.610574	0.241654	0.740737	0.530988	0.193037
RPL12_NM_000976	114	80	7	159	175	4		2.73758e-06	1.92111e-06	1.68097e-07	1.00634e-05	1.10761e-05	2.53168e-07	3.67603	5.76547	1.50608	3.64919	0.19315
PSMA3_NM_152132	378	358	390	356	234	136		9.07723e-06	8.59695e-06	9.36539e-06	2.25319e-05	1.48103e-05	8.6077e-06	2.48225	1.72274	0.919097	1.70803	0.193165
IFI30_NM_006332	619	323	281	134	61	33		1.48646e-05	7.75647e-06	6.74789e-06	8.48112e-06	3.86081e-06	2.08863e-06	0.57056	0.497753	0.309524	0.459279	0.193171
TWF2_NM_007284	785	101	962	69	72	92		1.88509e-05	2.4254e-06	2.31013e-05	4.36714e-06	4.55702e-06	5.82286e-06	0.231668	1.87888	0.252057	0.787534	0.193174
SLC12A6_NM_005135	604	1147	401	135	148	137		1.45044e-05	2.75439e-05	9.62955e-06	8.54441e-06	9.3672e-06	8.67099e-06	0.589093	0.340083	0.900457	0.609878	0.1932
WDHD1_NM_007086	399	278	972	46	74	114		9.58152e-06	6.67584e-06	2.33414e-05	2.91143e-06	4.6836e-06	7.21528e-06	0.303859	0.701574	0.309119	0.438184	0.193282
CASKIN2_NM_001142643	734	324	259	541	238	253		1.76262e-05	7.78048e-06	6.21958e-06	3.42409e-05	1.50635e-05	1.60129e-05	1.94262	1.93606	2.57459	2.15109	0.193311
WFDC9_NM_147198	509	435	772	191	29	142		1.2223e-05	1.0446e-05	1.85387e-05	1.20888e-05	1.83547e-06	8.98745e-06	0.989014	0.17571	0.484795	0.549839	0.193341
TFAP2A_NM_003220	735	989	520	218	224	52		1.76502e-05	2.37497e-05	1.24872e-05	1.37976e-05	1.41774e-05	3.29118e-06	0.781729	0.596951	0.263564	0.547415	0.19344
LYPD4_NM_001291419	1227	1043	1105	393	659	822		2.9465e-05	2.50464e-05	2.65353e-05	2.48737e-05	4.17094e-05	5.2026e-05	0.844179	1.66528	1.96063	1.49003	0.193451
PATE2_NM_212555	732	738	990	241	164	295		1.75781e-05	1.77222e-05	2.37737e-05	1.52534e-05	1.03799e-05	1.86711e-05	0.867746	0.585699	0.785369	0.746271	0.193701
44818_NM_207366	627	567	267	374	314	189		1.50567e-05	1.36158e-05	6.41169e-06	2.36712e-05	1.98737e-05	1.19622e-05	1.57214	1.4596	1.86568	1.63247	0.1938
CCDC33_NM_025055	638	278	443	110	67	133		1.53208e-05	6.67584e-06	1.06381e-05	6.96211e-06	4.24056e-06	8.41782e-06	0.454421	0.635209	0.791288	0.626973	0.193959
RABL2B_NM_001130920	1437	1361	688	325	338	48		3.45079e-05	3.26828e-05	1.65215e-05	2.05699e-05	2.13927e-05	3.03801e-06	0.596092	0.654554	0.183882	0.478176	0.193974
EML1_NM_004434	445	195	498	70	39	122		1.06862e-05	4.6827e-06	1.19589e-05	4.43043e-06	2.46838e-06	7.72161e-06	0.414596	0.527129	0.64568	0.529135	0.194012
ACSL1_NM_001286711	116	134	581	155	223	501		2.7856e-06	3.21785e-06	1.3952e-05	9.81025e-06	1.41141e-05	3.17093e-05	3.52177	4.38618	2.27273	3.39356	0.194056
EPB41L3_NM_001281535	579	446	402	64	166	140		1.3904e-05	1.07102e-05	9.65356e-06	4.05068e-06	1.05065e-05	8.86087e-06	0.291332	0.98098	0.917886	0.730066	0.194076
KIAA1257_NM_020741	626	704	350	167	141	133		1.50327e-05	1.69057e-05	8.40484e-06	1.05698e-05	8.92416e-06	8.41782e-06	0.703119	0.527878	1.00154	0.744181	0.194181
KLHL40_NM_152393	234	541	518	251	272	183		5.61924e-06	1.29915e-05	1.24392e-05	1.58863e-05	1.72154e-05	1.15824e-05	2.82712	1.32513	0.931125	1.69446	0.194259
TBC1D4_NM_014832	551	226	305	216	190	184		1.32316e-05	5.42713e-06	7.32422e-06	1.36711e-05	1.20255e-05	1.16457e-05	1.03321	2.21581	1.59003	1.61302	0.194309
PDXP_NM_020315	621	1043	1034	82	315	225		1.49126e-05	2.50464e-05	2.48303e-05	5.18994e-06	1.9937e-05	1.42407e-05	0.348024	0.796	0.57352	0.572515	0.194386
GSDMC_NM_031415	338	465	302	235	235	132		8.11667e-06	1.11664e-05	7.25218e-06	1.48736e-05	1.48736e-05	8.35453e-06	1.83247	1.33199	1.152	1.43882	0.194455
GMCL1_NM_178439	693	1189	1044	176	371	135		1.66416e-05	2.85524e-05	2.50704e-05	1.11394e-05	2.34813e-05	8.54441e-06	0.66937	0.822392	0.340816	0.610859	0.194859
SPTY2D1_NM_194285	381	445	679	107	167	114		9.14927e-06	1.06862e-05	1.63054e-05	6.77224e-06	1.05698e-05	7.21528e-06	0.740194	0.989107	0.442509	0.723937	0.194979
NCLN_NM_020170	434	242	627	432	377	143		1.0422e-05	5.81135e-06	1.50567e-05	2.73421e-05	2.38611e-05	9.05074e-06	2.6235	4.10594	0.601112	2.44352	0.195017
PDE11A_NM_001077197	387	495	810	270	686	331		9.29335e-06	1.18868e-05	1.94512e-05	1.70888e-05	4.34183e-05	2.09496e-05	1.83882	3.65263	1.07703	2.1895	0.195121
LILRA2_NM_001290270	676	141	152	210	217	262		1.62333e-05	3.38595e-06	3.6501e-06	1.32913e-05	1.37343e-05	1.65825e-05	0.818765	4.05628	4.54302	3.13935	0.195158
EGFL8_NM_030652	1024	936	507	201	238	210		2.45902e-05	2.24769e-05	1.2175e-05	1.27217e-05	1.50635e-05	1.32913e-05	0.517348	0.670175	1.09169	0.759737	0.195404
RHOH_NM_001278369	162	199	1	11	16	1		3.89024e-06	4.77875e-06	2.40138e-08	6.96211e-07	1.01267e-06	6.32919e-08	0.178964	0.211911	2.63564	1.00884	0.195504
CMTM2_NM_144673	372	186	201	234	182	92		8.93314e-06	4.46657e-06	4.82678e-06	1.48103e-05	1.15191e-05	5.82286e-06	1.65791	2.57896	1.20636	1.81441	0.195583
ZNF277_NM_021994	295	259	90	25	38	60		7.08408e-06	6.21958e-06	2.16124e-06	1.5823e-06	2.40509e-06	3.79751e-06	0.22336	0.386697	1.7571	0.789051	0.195614
FAM210B_NM_080821	326	426	508	68	162	84		7.82851e-06	1.02299e-05	1.2199e-05	4.30385e-06	1.02533e-05	5.31652e-06	0.549766	1.00229	0.435815	0.662623	0.195635
FGF13_NM_033642	634	911	510	162	135	233		1.52248e-05	2.18766e-05	1.22471e-05	1.02533e-05	8.54441e-06	1.4747e-05	0.673461	0.390573	1.20413	0.756054	0.195655
KCNQ4_NM_004700	164	256	98	58	235	155		3.93827e-06	6.14754e-06	2.35336e-06	3.67093e-06	1.48736e-05	9.81025e-06	0.932118	2.41944	4.16862	2.50673	0.19586
GLDN_NM_181789	788	697	497	205	191	203		1.89229e-05	1.67376e-05	1.19349e-05	1.29748e-05	1.20888e-05	1.28483e-05	0.685669	0.72225	1.07653	0.82815	0.196054
SNX2_NM_003100	707	548	615	239	72	160		1.69778e-05	1.31596e-05	1.47685e-05	1.51268e-05	4.55702e-06	1.01267e-05	0.890975	0.346289	0.685696	0.640987	0.196165
CYTH4_NM_013385	495	299	412	59	54	158		1.18868e-05	7.18014e-06	9.8937e-06	3.73422e-06	3.41776e-06	1.00001e-05	0.314148	0.476003	1.01076	0.600302	0.196225
MEGF11_NM_032445	399	681	593	207	121	54		9.58152e-06	1.63534e-05	1.42402e-05	1.31014e-05	7.65832e-06	3.41776e-06	1.36736	0.468301	0.240008	0.691891	0.196379
NFKBIZ_NM_001005474	557	868	455	23	247	48		1.33757e-05	2.0844e-05	1.09263e-05	1.45571e-06	1.56331e-05	3.03801e-06	0.108833	0.750005	0.278046	0.378961	0.196482
RBM4B_NM_001286135	780	516	328	213	386	356		1.87308e-05	1.23911e-05	7.87654e-06	1.34812e-05	2.44307e-05	2.25319e-05	0.719734	1.97163	2.86064	1.85067	0.196518
ANKRD13C_NM_030816	387	416	688	382	171	377		9.29335e-06	9.98975e-06	1.65215e-05	2.41775e-05	1.08229e-05	2.38611e-05	2.60159	1.0834	1.44424	1.70975	0.196592
PLAC8_NM_001130715	1575	1277	1120	600	602	552		3.78218e-05	3.06657e-05	2.68955e-05	3.79751e-05	3.81017e-05	3.49371e-05	1.00406	1.24249	1.299	1.18185	0.196666
RAB11FIP3_NM_014700	466	911	639	92	127	239		1.11904e-05	2.18766e-05	1.53448e-05	5.82286e-06	8.03807e-06	1.51268e-05	0.520342	0.367428	0.985789	0.624519	0.197071
PBX3_NM_001134778	53	87	365	95	124	227		1.27273e-06	2.0892e-06	8.76505e-06	6.01273e-06	7.8482e-06	1.43673e-05	4.72427	3.75655	1.63915	3.37332	0.197085
RNF40_NM_001286572	234	904	425	435	257	326		5.61924e-06	2.17085e-05	1.02059e-05	2.7532e-05	1.6266e-05	2.06332e-05	4.8996	0.749293	2.02169	2.55686	0.197123
TADA2A_NM_001166105	284	488	344	111	117	57		6.81993e-06	1.17187e-05	8.26076e-06	7.0254e-06	7.40515e-06	3.60764e-06	1.03013	0.631907	0.43672	0.699585	0.197136
AGBL5_NM_021831	53	118	271	81	117	291		1.27273e-06	2.83363e-06	6.50775e-06	5.12665e-06	7.40515e-06	1.84179e-05	4.02806	2.61331	2.83016	3.15718	0.197227
TXNDC8_NM_001286946	615	292	479	253	284	194		1.47685e-05	7.01204e-06	1.15026e-05	1.60129e-05	1.79749e-05	1.22786e-05	1.08426	2.56343	1.06746	1.57172	0.197238
OXR1_NM_001198533	230	342	359	148	157	129		5.52318e-06	8.21273e-06	8.62096e-06	9.3672e-06	9.93683e-06	8.16466e-06	1.69598	1.20993	0.94707	1.28433	0.197349
TRMT2A_NM_001257994	483	205	305	191	152	188		1.15987e-05	4.92284e-06	7.32422e-06	1.20888e-05	9.62037e-06	1.18989e-05	1.04225	1.95423	1.62459	1.54036	0.197404
PCBP2_NM_001128912	359	846	610	105	198	96		8.62096e-06	2.03157e-05	1.46484e-05	6.64565e-06	1.25318e-05	6.07602e-06	0.770871	0.616853	0.41479	0.600838	0.197427
CCSER2_NM_018999	379	569	975	101	121	180		9.10124e-06	1.36639e-05	2.34135e-05	6.39248e-06	7.65832e-06	1.13925e-05	0.702375	0.56048	0.486581	0.583145	0.197744
HHLA1_NM_001145095	333	266	214	316	64	351		7.99661e-06	6.38768e-06	5.13896e-06	2.00002e-05	4.05068e-06	2.22155e-05	2.50109	0.63414	4.32295	2.48606	0.197934
ITLN2_NM_080878	733	972	768	288	145	263		1.76021e-05	2.33414e-05	1.84426e-05	1.82281e-05	9.17733e-06	1.66458e-05	1.03556	0.393177	0.902571	0.777103	0.197971
AAED1_NM_153698	549	371	340	163	56	62		1.31836e-05	8.90913e-06	8.1647e-06	1.03166e-05	3.54435e-06	3.9241e-06	0.782532	0.397833	0.480618	0.553661	0.197989
PPP1R3C_NM_005398	612	885	966	209	255	266		1.46965e-05	2.12522e-05	2.31974e-05	1.3228e-05	1.61394e-05	1.68356e-05	0.900081	0.759423	0.725757	0.795087	0.198059
CRYBA1_NM_005208	334	475	529	38	182	53		8.02062e-06	1.14066e-05	1.27033e-05	2.40509e-06	1.15191e-05	3.35447e-06	0.299864	1.00987	0.264063	0.524598	0.198099
SLC20A2_NM_001257180	270	401	230	244	308	95		6.48373e-06	9.62955e-06	5.52318e-06	1.54432e-05	1.94939e-05	6.01273e-06	2.38184	2.02439	1.08864	1.83162	0.198519
CRLF1_NM_004750	424	559	190	74	99	80		1.01819e-05	1.34237e-05	4.56263e-06	4.6836e-06	6.2659e-06	5.06335e-06	0.459995	0.466778	1.10975	0.678839	0.198542
RAPGEF3_NM_006105	347	602	444	110	93	163		8.3328e-06	1.44563e-05	1.06621e-05	6.96211e-06	5.88615e-06	1.03166e-05	0.835507	0.407168	0.96759	0.736755	0.198659
AJUBA_NM_198086	693	847	429	228	577	462		1.66416e-05	2.03397e-05	1.03019e-05	1.44306e-05	3.65194e-05	2.92409e-05	0.867138	1.79547	2.83839	1.83367	0.198725
RNF103_NM_005667	360	698	642	118	114	194		8.64498e-06	1.67617e-05	1.54169e-05	7.46845e-06	7.21528e-06	1.22786e-05	0.863906	0.430463	0.796441	0.696937	0.198803
MROH2B_NM_173489	535	830	705	291	312	421		1.28474e-05	1.99315e-05	1.69298e-05	1.84179e-05	1.97471e-05	2.66459e-05	1.43359	0.990748	1.57391	1.33275	0.198943
MID1_NM_033289	1411	1320	589	772	637	464		3.38835e-05	3.16983e-05	1.41441e-05	4.88614e-05	4.0317e-05	2.93674e-05	1.44204	1.2719	2.0763	1.59674	0.199057
LIN37_NM_019104	483	411	206	226	182	173		1.15987e-05	9.86968e-06	4.94685e-06	1.4304e-05	1.15191e-05	1.09495e-05	1.23324	1.16712	2.21343	1.53793	0.199072
TP53_NM_001126113	1270	637	421	547	411	416		3.04976e-05	1.52968e-05	1.01098e-05	3.46207e-05	2.6013e-05	2.63294e-05	1.13519	1.70055	2.60434	1.81336	0.19908
ZNF280D_NM_001288588	271	390	376	52	67	137		6.50775e-06	9.36539e-06	9.0292e-06	3.29118e-06	4.24056e-06	8.67099e-06	0.505733	0.45279	0.960328	0.639617	0.199206
PRSS22_NM_022119	466	964	457	93	167	146		1.11904e-05	2.31493e-05	1.09743e-05	5.88615e-06	1.05698e-05	9.24062e-06	0.525998	0.45659	0.842022	0.608203	0.199345
LDHAL6A_NM_144972	651	254	1078	81	121	129		1.5633e-05	6.09951e-06	2.58869e-05	5.12665e-06	7.65832e-06	8.16466e-06	0.327937	1.25556	0.315397	0.632966	0.199494
DHX36_NM_020865	189	743	615	45	126	103		4.53861e-06	1.78423e-05	1.47685e-05	2.84814e-06	7.97478e-06	6.51907e-06	0.627534	0.44696	0.441417	0.505304	0.199547
PALMD_NM_017734	1078	847	885	180	157	380		2.58869e-05	2.03397e-05	2.12522e-05	1.13925e-05	9.93683e-06	2.40509e-05	0.440089	0.488543	1.13169	0.686774	0.199634
NAT2_NM_000015	638	480	547	429	226	271		1.53208e-05	1.15266e-05	1.31356e-05	2.71522e-05	1.4304e-05	1.71521e-05	1.77224	1.24095	1.30578	1.43966	0.199882
DNAJA4_NM_018602	783	655	1130	291	117	226		1.88028e-05	1.57291e-05	2.71356e-05	1.84179e-05	7.40515e-06	1.4304e-05	0.979531	0.470794	0.527129	0.659151	0.200013
DEFB115_NM_001037730	278	1275	456	23	95	97		6.67584e-06	3.06176e-05	1.09503e-05	1.45571e-06	6.01273e-06	6.13932e-06	0.218057	0.196381	0.560652	0.32503	0.200059
44812_NM_001098813	690	711	1138	55	187	304		1.65695e-05	1.70738e-05	2.73277e-05	3.48106e-06	1.18356e-05	1.92407e-05	0.210088	0.6932	0.704074	0.535787	0.200166
ST8SIA6_NM_001004470	292	146	467	153	175	367		7.01204e-06	3.50602e-06	1.12145e-05	9.68366e-06	1.10761e-05	2.32281e-05	1.38101	3.15916	2.07127	2.20381	0.200443
R3HCC1_NM_001136108	521	904	608	95	240	157		1.25112e-05	2.17085e-05	1.46004e-05	6.01273e-06	1.51901e-05	9.93683e-06	0.480588	0.699729	0.680586	0.620301	0.200502
C2_NM_001145903	630	119	393	447	173	264		1.51287e-05	2.85765e-06	9.43744e-06	2.82915e-05	1.09495e-05	1.67091e-05	1.87005	3.83165	1.77051	2.49074	0.200521
RHOJ_NM_020663	738	467	956	300	386	455		1.77222e-05	1.12145e-05	2.29572e-05	1.89876e-05	2.44307e-05	2.87978e-05	1.0714	2.1785	1.25441	1.50144	0.200625
PDE1C_NM_001191056	1481	772	468	531	510	515		3.55645e-05	1.85387e-05	1.12385e-05	3.3608e-05	3.22789e-05	3.25953e-05	0.944988	1.74116	2.90034	1.86216	0.200655
KCNG2_NM_012283	74	344	62	108	230	97		1.77702e-06	8.26076e-06	1.48886e-06	6.83553e-06	1.45571e-05	6.13932e-06	3.84662	1.7622	4.12351	3.24411	0.200827
ELF4_NM_001127197	449	347	267	104	32	116		1.07822e-05	8.3328e-06	6.41169e-06	6.58236e-06	2.02534e-06	7.34186e-06	0.610483	0.243057	1.14507	0.666205	0.200842
ATP5I_NM_007100	566	514	494	448	256	220		1.35918e-05	1.23431e-05	1.18628e-05	2.83548e-05	1.62027e-05	1.39242e-05	2.08616	1.31269	1.17377	1.52421	0.200938
AGAP5_NM_001144000	254	433	125	206	178	119		6.09951e-06	1.0398e-05	3.00173e-06	1.30381e-05	1.1266e-05	7.53174e-06	2.13757	1.08348	2.50913	1.91006	0.200974
DQX1_NM_133637	487	280	183	131	332	208		1.16947e-05	6.72387e-06	4.39453e-06	8.29124e-06	2.10129e-05	1.31647e-05	0.708972	3.12512	2.99571	2.2766	0.201049
BRAP_NM_006768	504	809	257	65	137	100		1.2103e-05	1.94272e-05	6.17155e-06	4.11397e-06	8.67099e-06	6.32919e-06	0.339914	0.446333	1.02554	0.60393	0.201073
AKNAD1_NM_152763	117	930	342	213	378	548		2.80962e-06	2.23329e-05	8.21273e-06	1.34812e-05	2.39243e-05	3.4684e-05	4.79822	1.07126	4.2232	3.36423	0.201079
PTPRQ_NM_001145026	886	936	426	444	491	302		2.12763e-05	2.24769e-05	1.02299e-05	2.81016e-05	3.10763e-05	1.91142e-05	1.3208	1.38259	1.86846	1.52395	0.201225
NEUROD1_NM_002500	391	601	291	57	157	46		9.38941e-06	1.44323e-05	6.98802e-06	3.60764e-06	9.93683e-06	2.91143e-06	0.384224	0.688513	0.416631	0.496456	0.201259
CD2BP2_NM_006110	448	471	341	143	112	140		1.07582e-05	1.13105e-05	8.18872e-06	9.05074e-06	7.08869e-06	8.86087e-06	0.841288	0.626735	1.08208	0.850035	0.20127
SLC48A1_NM_017842	361	546	233	174	201	335		8.66899e-06	1.31116e-05	5.59522e-06	1.10128e-05	1.27217e-05	2.12028e-05	1.27037	0.970265	3.78945	2.01003	0.201358
FNIP1_NM_133372	645	572	604	55	237	155		1.54889e-05	1.37359e-05	1.45044e-05	3.48106e-06	1.50002e-05	9.81025e-06	0.224745	1.09204	0.676366	0.664384	0.201382
INPP4B_NM_003866	190	856	467	240	429	324		4.56263e-06	2.05558e-05	1.12145e-05	1.51901e-05	2.71522e-05	2.05066e-05	3.32924	1.3209	1.82858	2.15957	0.201395
ESCO2_NM_001017420	537	816	385	293	371	261		1.28954e-05	1.95953e-05	9.24532e-06	1.85445e-05	2.34813e-05	1.65192e-05	1.43807	1.19831	1.78676	1.47438	0.20142
CLDN18_NM_001002026	478	652	248	277	272	204		1.14786e-05	1.5657e-05	5.95543e-06	1.75319e-05	1.72154e-05	1.29116e-05	1.52735	1.09953	2.16803	1.5983	0.201499
DICER1_NM_030621	558	213	549	416	176	283		1.33997e-05	5.11495e-06	1.31836e-05	2.63294e-05	1.11394e-05	1.79116e-05	1.96492	2.17781	1.35863	1.83379	0.201544
SLC16A7_NM_001270622	465	594	997	119	186	180		1.11664e-05	1.42642e-05	2.39418e-05	7.53174e-06	1.17723e-05	1.13925e-05	0.674498	0.825303	0.475844	0.658548	0.20167
DRP2_NM_001939	454	506	716	71	46	226		1.09023e-05	1.2151e-05	1.71939e-05	4.49373e-06	2.91143e-06	1.4304e-05	0.412182	0.239604	0.831921	0.494569	0.201681
FBXO17_NM_024907	572	491	1161	130	125	204		1.37359e-05	1.17908e-05	2.78801e-05	8.22795e-06	7.91149e-06	1.29116e-05	0.59901	0.670989	0.463111	0.577703	0.201803
BLCAP_NM_001167822	789	247	371	80	19	120		1.89469e-05	5.93142e-06	8.90913e-06	5.06335e-06	1.20255e-06	7.59503e-06	0.267239	0.202742	0.8525	0.440827	0.201806
HTN3_NM_000200	774	858	448	264	83	101		1.85867e-05	2.06039e-05	1.07582e-05	1.67091e-05	5.25323e-06	6.39248e-06	0.898979	0.254963	0.594197	0.582713	0.202059
KCNAB2_NM_001199862	315	414	557	446	180	247		7.56436e-06	9.94173e-06	1.33757e-05	2.82282e-05	1.13925e-05	1.56331e-05	3.73174	1.14593	1.16877	2.01548	0.202106
CEP162_NM_001286206	283	303	229	153	207	98		6.79591e-06	7.27619e-06	5.49917e-06	9.68366e-06	1.31014e-05	6.20261e-06	1.42492	1.80059	1.12792	1.45114	0.202444
LEPROT_NM_001198681	151	371	496	15	113	37		3.62609e-06	8.90913e-06	1.19109e-05	9.49379e-07	7.15199e-06	2.3418e-06	0.261819	0.80277	0.196611	0.4204	0.202465
ENTPD2_NM_001246	309	115	181	99	141	105		7.42027e-06	2.76159e-06	4.3465e-06	6.2659e-06	8.92416e-06	6.64565e-06	0.84443	3.23153	1.52896	1.86831	0.20252
ZNF658_NM_033160	804	349	753	207	112	118		1.93071e-05	8.38083e-06	1.80824e-05	1.31014e-05	7.08869e-06	7.46845e-06	0.67858	0.845823	0.413023	0.645809	0.202543
SUSD5_NM_015551	718	118	722	60	27	130		1.72419e-05	2.83363e-06	1.7338e-05	3.79751e-06	1.70888e-06	8.22795e-06	0.220249	0.603071	0.474562	0.432627	0.202805
ISYNA1_NM_001253389	519	831	571	40	264	55		1.24632e-05	1.99555e-05	1.37119e-05	2.53168e-06	1.67091e-05	3.48106e-06	0.203133	0.837317	0.253871	0.43144	0.202838
RBP5_NM_031491	404	983	750	230	109	136		9.70159e-06	2.36056e-05	1.80104e-05	1.45571e-05	6.89882e-06	8.6077e-06	1.50049	0.292254	0.47793	0.756891	0.202953
LPXN_NM_001143995	544	690	275	164	75	88		1.30635e-05	1.65695e-05	6.6038e-06	1.03799e-05	4.74689e-06	5.56969e-06	0.794569	0.286483	0.843406	0.641486	0.202989
PACSIN1_NM_020804	437	537	463	102	48	194		1.0494e-05	1.28954e-05	1.11184e-05	6.45578e-06	3.03801e-06	1.22786e-05	0.615185	0.235588	1.10435	0.651708	0.202999
METTL2B_NM_018396	237	447	637	24	98	132		5.69128e-06	1.07342e-05	1.52968e-05	1.51901e-06	6.20261e-06	8.35453e-06	0.266901	0.577837	0.546162	0.463633	0.203052
ITIH3_NM_002217	465	671	715	427	216	380		1.11664e-05	1.61133e-05	1.71699e-05	2.70256e-05	1.36711e-05	2.40509e-05	2.42026	0.848434	1.40076	1.55648	0.203096
SNRPB2_NM_003092	98	268	234	125	81	179		2.35336e-06	6.43571e-06	5.61924e-06	7.91149e-06	5.12665e-06	1.13293e-05	3.36179	0.796594	2.01616	2.05818	0.203247
SPTAN1_NM_003127	842	1121	516	205	238	188		2.02196e-05	2.69195e-05	1.23911e-05	1.29748e-05	1.50635e-05	1.18989e-05	0.641695	0.559575	0.960274	0.720514	0.2034
ZNF521_NM_015461	423	286	378	58	48	147		1.01579e-05	6.86796e-06	9.07723e-06	3.67093e-06	3.03801e-06	9.30391e-06	0.361389	0.442346	1.02497	0.609569	0.203415
CLSPN_NM_001190481	481	291	1201	75	110	82		1.15507e-05	6.98802e-06	2.88406e-05	4.74689e-06	6.96211e-06	5.18994e-06	0.410963	0.996292	0.179952	0.529069	0.203439
ZNF202_NM_003455	1052	578	699	226	233	152		2.52625e-05	1.388e-05	1.67857e-05	1.4304e-05	1.4747e-05	9.62037e-06	0.566213	1.06247	0.57313	0.733936	0.203488
PPIF_NM_005729	555	172	425	92	54	89		1.33277e-05	4.13038e-06	1.02059e-05	5.82286e-06	3.41776e-06	5.63298e-06	0.4369	0.82747	0.551935	0.605435	0.203608
RREB1_NM_001003699	785	1317	922	111	352	262		1.88509e-05	3.16262e-05	2.21408e-05	7.0254e-06	2.22788e-05	1.65825e-05	0.372683	0.70444	0.748958	0.608693	0.203703
RGS4_NM_001113380	196	365	309	146	172	121		4.70671e-06	8.76505e-06	7.42027e-06	9.24062e-06	1.08862e-05	7.65832e-06	1.96329	1.242	1.03208	1.41246	0.203769
TPH1_NM_004179	189	696	496	203	288	363		4.53861e-06	1.67136e-05	1.19109e-05	1.28483e-05	1.82281e-05	2.2975e-05	2.83088	1.09061	1.92891	1.95013	0.204095
USP35_NM_020798	355	434	81	172	150	208		8.52491e-06	1.0422e-05	1.94512e-06	1.08862e-05	9.49379e-06	1.31647e-05	1.27699	0.910937	6.76807	2.98533	0.20416
DNAJC27_NM_001198559	441	815	433	183	100	110		1.05901e-05	1.95713e-05	1.0398e-05	1.15824e-05	6.32919e-06	6.96211e-06	1.0937	0.323392	0.669563	0.695553	0.204176
PRKCSH_NM_001001329	1045	586	563	211	106	204		2.50945e-05	1.40721e-05	1.35198e-05	1.33546e-05	6.70894e-06	1.29116e-05	0.532173	0.476755	0.955011	0.654646	0.204371
KRTAP19-5_NM_181611	823	836	1354	144	248	348		1.97634e-05	2.00756e-05	3.25147e-05	9.11404e-06	1.56964e-05	2.20256e-05	0.461158	0.781866	0.677403	0.640142	0.204387
RABGEF1_NM_001287060	106	559	204	159	199	224		2.54547e-06	1.34237e-05	4.89882e-06	1.00634e-05	1.25951e-05	1.41774e-05	3.95347	0.938271	2.89404	2.59526	0.204519
CTF1_NM_001142544	635	203	282	396	224	181		1.52488e-05	4.87481e-06	6.7719e-06	2.50636e-05	1.41774e-05	1.14558e-05	1.64365	2.9083	1.69167	2.08121	0.204542
UNC80_NM_032504	304	522	309	132	65	79		7.3002e-06	1.25352e-05	7.42027e-06	8.35453e-06	4.11397e-06	5.00006e-06	1.14442	0.328193	0.673838	0.715485	0.204643
SLC37A3_NM_207113	836	373	771	225	132	77		2.00756e-05	8.95716e-06	1.85147e-05	1.42407e-05	8.35453e-06	4.87348e-06	0.709354	0.932721	0.263223	0.635099	0.204665
KIAA1671_NM_001145206	216	423	468	136	55	36		5.18699e-06	1.01579e-05	1.12385e-05	8.6077e-06	3.48106e-06	2.27851e-06	1.65948	0.342696	0.202742	0.734973	0.204695
CSH1_NM_001317	1263	363	1407	174	78	278		3.03295e-05	8.71702e-06	3.37875e-05	1.10128e-05	4.93677e-06	1.75952e-05	0.363105	0.566337	0.52076	0.483401	0.20475
GYS2_NM_021957	679	1019	399	149	196	129		1.63054e-05	2.44701e-05	9.58152e-06	9.4305e-06	1.24052e-05	8.16466e-06	0.578367	0.506954	0.852126	0.645816	0.204794
SLC2A10_NM_030777	408	52	216	142	150	142		9.79764e-06	1.24872e-06	5.18699e-06	8.98745e-06	9.49379e-06	8.98745e-06	0.917308	7.60282	1.73269	3.41761	0.204959
HOXC12_NM_173860	47	213	88	12	323	221		1.12865e-06	5.11495e-06	2.11322e-06	7.59503e-07	2.04433e-05	1.39875e-05	0.67293	3.99678	6.61906	3.76292	0.205091
UNC45A_NM_001039675	678	829	605	288	114	110		1.62814e-05	1.99075e-05	1.45284e-05	1.82281e-05	7.21528e-06	6.96211e-06	1.11957	0.362441	0.479208	0.653738	0.205118
PRPF6_NM_012469	299	407	279	85	32	121		7.18014e-06	9.77363e-06	6.69986e-06	5.37981e-06	2.02534e-06	7.65832e-06	0.749263	0.207225	1.14306	0.699849	0.205142
ADAM29_NM_014269	453	464	782	408	192	534		1.08783e-05	1.11424e-05	1.87788e-05	2.58231e-05	1.2152e-05	3.37979e-05	2.37383	1.09061	1.79979	1.75474	0.205194
ZNF670_NM_001204220	873	786	525	109	290	87		2.09641e-05	1.88749e-05	1.26073e-05	6.89882e-06	1.83547e-05	5.5064e-06	0.329078	0.972439	0.436764	0.579427	0.205207
HENMT1_NM_144584	632	547	1115	224	113	194		1.51767e-05	1.31356e-05	2.67754e-05	1.41774e-05	7.15199e-06	1.22786e-05	0.934152	0.544475	0.458578	0.645735	0.205233
SLC17A2_NM_005835	1403	1362	351	263	216	28		3.36914e-05	3.27068e-05	8.42885e-06	1.66458e-05	1.36711e-05	1.77217e-06	0.494066	0.417988	0.210251	0.374101	0.205337
DLG3_NM_021120	235	479	548	209	220	472		5.64325e-06	1.15026e-05	1.31596e-05	1.3228e-05	1.39242e-05	2.98738e-05	2.34404	1.21053	2.27012	1.94156	0.205337
MRPS16_NM_016065	282	729	287	177	311	360		6.7719e-06	1.75061e-05	6.89197e-06	1.12027e-05	1.96838e-05	2.27851e-05	1.65429	1.1244	3.30603	2.02824	0.20534
PRG2_NM_001243245	348	741	698	168	177	48		8.35681e-06	1.77942e-05	1.67617e-05	1.0633e-05	1.12027e-05	3.03801e-06	1.27238	0.629567	0.181248	0.694398	0.205565
SPINK6_NM_001195290	701	352	358	422	350	164		1.68337e-05	8.45287e-06	8.59695e-06	2.67092e-05	2.21522e-05	1.03799e-05	1.58665	2.62067	1.20739	1.8049	0.205583
LYRM1_NM_001128302	266	725	224	86	31	59		6.38768e-06	1.741e-05	5.3791e-06	5.4431e-06	1.96205e-06	3.73422e-06	0.852126	0.112697	0.69421	0.553011	0.205589
ADAMTSL5_NM_213604	442	457	307	147	232	229		1.06141e-05	1.09743e-05	7.37225e-06	9.30391e-06	1.46837e-05	1.44938e-05	0.87656	1.33801	1.966	1.39352	0.205598
SSX7_NM_173358	1017	1535	1915	360	285	511		2.44221e-05	3.68612e-05	4.59865e-05	2.27851e-05	1.80382e-05	3.23422e-05	0.932971	0.489354	0.703297	0.708541	0.205787
TGFBR3L_NM_001195259	606	795	48	65	75	16		1.45524e-05	1.9091e-05	1.15266e-06	4.11397e-06	4.74689e-06	1.01267e-06	0.282701	0.248646	0.878548	0.469965	0.205917
GSTO1_NM_001191003	517	784	1315	102	166	267		1.24152e-05	1.88268e-05	3.15782e-05	6.45578e-06	1.05065e-05	1.68989e-05	0.519992	0.558057	0.535146	0.537732	0.20597
DDX20_NM_007204	550	325	257	111	93	58		1.32076e-05	7.80449e-06	6.17155e-06	7.0254e-06	5.88615e-06	3.67093e-06	0.531921	0.7542	0.594815	0.626978	0.206012
AXDND1_NM_144696	879	298	389	307	273	334		2.11082e-05	7.15612e-06	9.34138e-06	1.94306e-05	1.72787e-05	2.11395e-05	0.920527	2.41453	2.263	1.86602	0.206018
OTX1_NM_014562	29	244	132	157	216	39		6.96401e-07	5.85937e-06	3.16983e-06	9.93683e-06	1.36711e-05	2.46838e-06	14.2688	2.33319	0.778713	5.79358	0.206125
A1BG_NM_130786	387	583	700	329	353	208		9.29335e-06	1.40001e-05	1.68097e-05	2.0823e-05	2.2342e-05	1.31647e-05	2.24064	1.59585	0.783163	1.53988	0.206162
SHKBP1_NM_138392	794	847	1034	334	228	265		1.9067e-05	2.03397e-05	2.48303e-05	2.11395e-05	1.44306e-05	1.67724e-05	1.1087	0.709477	0.675479	0.831218	0.206245
LAMB3_NM_001127641	478	261	508	107	109	122		1.14786e-05	6.26761e-06	1.2199e-05	6.77224e-06	6.89882e-06	7.72161e-06	0.589987	1.10071	0.63297	0.774556	0.206381
KCNF1_NM_002236	214	186	576	177	180	265		5.13896e-06	4.46657e-06	1.3832e-05	1.12027e-05	1.13925e-05	1.67724e-05	2.17995	2.55062	1.21258	1.98105	0.206493
SRP72_NM_006947	456	47	479	228	162	473		1.09503e-05	1.12865e-06	1.15026e-05	1.44306e-05	1.02533e-05	2.99371e-05	1.31782	9.08456	2.60263	4.335	0.206566
PKIG_NM_001281444	50	323	97	73	133	153		1.20069e-06	7.75647e-06	2.32934e-06	4.62031e-06	8.41782e-06	9.68366e-06	3.84804	1.08527	4.15725	3.03019	0.206618
TNFAIP3_NM_006290	38	205	430	143	163	146		9.12526e-07	4.92284e-06	1.03259e-05	9.05074e-06	1.03166e-05	9.24062e-06	9.91835	2.09566	0.894893	4.30297	0.206631
C10orf25_NM_001039380	86	188	267	63	147	157		2.06519e-06	4.5146e-06	6.41169e-06	3.98739e-06	9.30391e-06	9.93683e-06	1.93076	2.06085	1.5498	1.84714	0.206824
WIPI2_NM_001033520	636	520	837	198	148	223		1.52728e-05	1.24872e-05	2.00996e-05	1.25318e-05	9.3672e-06	1.41141e-05	0.820531	0.750145	0.702209	0.757628	0.206981
C22orf31_NM_015370	1305	1299	473	154	175	314		3.1338e-05	3.1194e-05	1.13585e-05	9.74696e-06	1.10761e-05	1.98737e-05	0.311026	0.355071	1.74967	0.805255	0.207049
OR52B6_NM_001005162	728	807	702	406	672	287		1.74821e-05	1.93792e-05	1.68577e-05	2.56965e-05	4.25322e-05	1.81648e-05	1.46988	2.19474	1.07754	1.58072	0.207082
RAC1_NM_018890	442	692	251	41	160	43		1.06141e-05	1.66176e-05	6.02747e-06	2.59497e-06	1.01267e-05	2.72155e-06	0.244483	0.609398	0.451525	0.435135	0.207129
BNIPL_NM_001159642	719	242	401	241	242	532		1.72659e-05	5.81135e-06	9.62955e-06	1.52534e-05	1.53166e-05	3.36713e-05	0.883436	2.63564	3.49667	2.33858	0.207225
MAP3K10_NM_002446	50	60	208	45	90	160		1.20069e-06	1.44083e-06	4.99488e-06	2.84814e-06	5.69627e-06	1.01267e-05	2.37208	3.95347	2.02742	2.78432	0.207262
THBD_NM_000361	419	741	1068	108	224	159		1.00618e-05	1.77942e-05	2.56468e-05	6.83553e-06	1.41774e-05	1.00634e-05	0.679355	0.79674	0.392385	0.622827	0.207392
ONECUT1_NM_004498	76	395	199	104	180	159		1.82505e-06	9.48546e-06	4.77875e-06	6.58236e-06	1.13925e-05	1.00634e-05	3.60667	1.20105	2.10587	2.30453	0.207515
ATG9A_NM_024085	565	753	869	337	354	304		1.35678e-05	1.80824e-05	2.0868e-05	2.13294e-05	2.24053e-05	1.92407e-05	1.57206	1.23907	0.922021	1.24438	0.207556
UBB_NM_001281720	701	789	488	164	177	231		1.68337e-05	1.89469e-05	1.17187e-05	1.03799e-05	1.12027e-05	1.46204e-05	0.616613	0.591266	1.24761	0.818497	0.207651
SDK1_NM_152744	301	904	636	86	125	170		7.22816e-06	2.17085e-05	1.52728e-05	5.4431e-06	7.91149e-06	1.07596e-05	0.753041	0.364442	0.704496	0.607326	0.207658
CLRN1_NM_174878	336	670	291	163	349	305		8.06865e-06	1.60893e-05	6.98802e-06	1.03166e-05	2.20889e-05	1.9304e-05	1.2786	1.3729	2.76245	1.80465	0.20779
SLC35A3_NM_001271685	938	951	352	249	88	105		2.2525e-05	2.28372e-05	8.45287e-06	1.57597e-05	5.56969e-06	6.64565e-06	0.699654	0.243887	0.786201	0.576581	0.207868
PHYH_NM_001037537	287	95	418	30	75	22		6.89197e-06	2.28131e-06	1.00378e-05	1.89876e-06	4.74689e-06	1.39242e-06	0.275503	2.08077	0.138718	0.831664	0.207955
PROK1_NM_032414	357	447	194	112	72	25		8.57294e-06	1.07342e-05	4.65868e-06	7.08869e-06	4.55702e-06	1.5823e-06	0.826869	0.424533	0.339645	0.530349	0.207989
SIPA1L2_NM_020808	1132	849	1041	321	366	229		2.71837e-05	2.03877e-05	2.49984e-05	2.03167e-05	2.31648e-05	1.44938e-05	0.747387	1.13621	0.579791	0.821131	0.208089
CORO1B_NM_020441	302	565	701	222	281	385		7.25218e-06	1.35678e-05	1.68337e-05	1.40508e-05	1.7785e-05	2.43674e-05	1.93746	1.31082	1.44754	1.56527	0.208126
THOP1_NM_003249	231	297	172	128	137	90		5.54719e-06	7.13211e-06	4.13038e-06	8.10137e-06	8.67099e-06	5.69627e-06	1.46044	1.21577	1.37912	1.35178	0.208143
ACTA1_NM_001100	95	183	478	142	152	217		2.28131e-06	4.39453e-06	1.14786e-05	8.98745e-06	9.62037e-06	1.37343e-05	3.93959	2.18917	1.19652	2.44176	0.208178
DARS_NM_001349	963	800	583	238	259	169		2.31253e-05	1.92111e-05	1.40001e-05	1.50635e-05	1.63926e-05	1.06963e-05	0.651385	0.85329	0.76402	0.756232	0.208206
PRSS16_NM_005865	562	449	142	590	370	122		1.34958e-05	1.07822e-05	3.40996e-06	3.73422e-05	2.3418e-05	7.72161e-06	2.76696	2.17191	2.26443	2.4011	0.208229
AMPD2_NM_001257361	430	59	637	449	123	391		1.03259e-05	1.41682e-06	1.52968e-05	2.84181e-05	7.78491e-06	2.47471e-05	2.7521	5.49465	1.6178	3.28818	0.208271
CACNB4_NM_001005746	917	516	455	191	98	152		2.20207e-05	1.23911e-05	1.09263e-05	1.20888e-05	6.20261e-06	9.62037e-06	0.548973	0.500568	0.880479	0.64334	0.208303
KRT73_NM_175068	718	941	908	438	318	427		1.72419e-05	2.2597e-05	2.18046e-05	2.77219e-05	2.01268e-05	2.70256e-05	1.60782	0.890685	1.23945	1.24598	0.208333
ZNF75D_NM_007131	515	391	297	42	142	103		1.23671e-05	9.38941e-06	7.13211e-06	2.65826e-06	8.98745e-06	6.51907e-06	0.214946	0.957191	0.914045	0.695394	0.208364
IFT74_NM_001099223	196	399	88	245	250	71		4.70671e-06	9.58152e-06	2.11322e-06	1.55065e-05	1.5823e-05	4.49373e-06	3.29456	1.65141	2.12649	2.35748	0.208388
GRM7_NM_000844	285	80	37	187	103	68		6.84394e-06	1.92111e-06	8.88512e-07	1.18356e-05	6.51907e-06	4.30385e-06	1.72935	3.39339	4.84389	3.32221	0.208405
CNKSR3_NM_173515	54	178	143	39	140	269		1.29675e-06	4.27446e-06	3.43398e-06	2.46838e-06	8.86087e-06	1.70255e-05	1.90352	2.07298	4.95796	2.97815	0.208427
GNG5_NM_005274	676	508	95	71	48	70		1.62333e-05	1.2199e-05	2.28131e-06	4.49373e-06	3.03801e-06	4.43043e-06	0.276821	0.249037	1.94205	0.822637	0.208476
TRAF5_NM_001033910	199	172	228	255	89	116		4.77875e-06	4.13038e-06	5.47515e-06	1.61394e-05	5.63298e-06	7.34186e-06	3.37733	1.36379	1.34094	2.02736	0.208527
BCAP29_NM_001008405	554	361	323	323	324	133		1.33037e-05	8.66899e-06	7.75647e-06	2.04433e-05	2.05066e-05	8.41782e-06	1.53667	2.36551	1.08527	1.66248	0.208546
SLAIN2_NM_020846	218	322	441	107	81	56		5.23501e-06	7.73245e-06	1.05901e-05	6.77224e-06	5.12665e-06	3.54435e-06	1.29364	0.663004	0.334685	0.763777	0.20858
DTNB_NM_001256304	370	714	597	157	105	178		8.88512e-06	1.71459e-05	1.43363e-05	9.93683e-06	6.64565e-06	1.1266e-05	1.11837	0.387595	0.785837	0.763933	0.208644
SGSM1_NM_001098498	259	141	359	142	145	116		6.21958e-06	3.38595e-06	8.62096e-06	8.98745e-06	9.17733e-06	7.34186e-06	1.44503	2.71041	0.851629	1.66902	0.208793
PRM3_NM_021247	45	268	550	116	324	259		1.08062e-06	6.43571e-06	1.32076e-05	7.34186e-06	2.05066e-05	1.63926e-05	6.79411	3.18638	1.24115	3.74054	0.208803
C1QTNF6_NM_182486	1065	476	492	205	25	136		2.55747e-05	1.14306e-05	1.18148e-05	1.29748e-05	1.5823e-06	8.6077e-06	0.507331	0.138427	0.728552	0.458103	0.208849
ICOS_NM_012092	1093	415	885	112	259	140		2.62471e-05	9.96574e-06	2.12522e-05	7.08869e-06	1.63926e-05	8.86087e-06	0.270075	1.6449	0.416938	0.777303	0.208924
C20orf166_NM_178463	189	174	397	288	121	144		4.53861e-06	4.17841e-06	9.53349e-06	1.82281e-05	7.65832e-06	9.11404e-06	4.01622	1.83283	0.956002	2.26835	0.20894
FMN2_NM_020066	620	599	581	145	32	238		1.48886e-05	1.43843e-05	1.3952e-05	9.17733e-06	2.02534e-06	1.50635e-05	0.616401	0.140802	1.07966	0.612288	0.209055
TSC22D4_NM_030935	361	78	263	129	119	217		8.66899e-06	1.87308e-06	6.31564e-06	8.16466e-06	7.53174e-06	1.37343e-05	0.941823	4.02105	2.17466	2.37918	0.209096
C1QB_NM_000491	841	713	730	305	181	187		2.01956e-05	1.71219e-05	1.75301e-05	1.9304e-05	1.14558e-05	1.18356e-05	0.955852	0.669077	0.675158	0.766696	0.209104
INO80C_NM_194281	391	1099	841	44	240	165		9.38941e-06	2.63912e-05	2.01956e-05	2.78484e-06	1.51901e-05	1.04432e-05	0.296594	0.575573	0.5171	0.463089	0.209151
STON2_NM_001256430	900	639	515	625	256	415		2.16124e-05	1.53448e-05	1.23671e-05	3.95574e-05	1.62027e-05	2.62661e-05	1.83031	1.05591	2.12387	1.67003	0.20924
ARID4B_NM_001206794	336	91	383	197	105	249		8.06865e-06	2.18526e-06	9.1973e-06	1.24685e-05	6.64565e-06	1.57597e-05	1.5453	3.04113	1.71351	2.09998	0.209245
PRR4_NM_001098538	243	634	474	268	280	193		5.83536e-06	1.52248e-05	1.13826e-05	1.69622e-05	1.77217e-05	1.22153e-05	2.9068	1.16401	1.07316	1.71466	0.209339
VPS16_NM_080413	636	649	167	80	123	68		1.52728e-05	1.5585e-05	4.01031e-06	5.06335e-06	7.78491e-06	4.30385e-06	0.331528	0.499513	1.0732	0.634746	0.20934
LIPA_NM_000235	734	1077	1174	351	70	273		1.76262e-05	2.58629e-05	2.81922e-05	2.22155e-05	4.43043e-06	1.72787e-05	1.26037	0.171305	0.612888	0.681521	0.209567
ADARB1_NM_001112	212	321	453	229	118	234		5.09093e-06	7.70844e-06	1.08783e-05	1.44938e-05	7.46845e-06	1.48103e-05	2.84699	0.968866	1.36146	1.72577	0.2096
HNRNPK_NM_002140	621	186	597	32	20	164		1.49126e-05	4.46657e-06	1.43363e-05	2.02534e-06	1.26584e-06	1.03799e-05	0.135814	0.283403	0.72403	0.381082	0.209631
EFHD2_NM_024329	285	474	130	94	33	3		6.84394e-06	1.13826e-05	3.1218e-06	5.94944e-06	2.08863e-06	1.89876e-07	0.8693	0.183494	0.0608226	0.371206	0.209635
RGS12_NM_198227	429	701	1176	204	132	156		1.03019e-05	1.68337e-05	2.82403e-05	1.29116e-05	8.35453e-06	9.87354e-06	1.25331	0.496298	0.349626	0.699746	0.209665
ZNF423_NM_001271620	313	513	850	72	57	185		7.51633e-06	1.23191e-05	2.04118e-05	4.55702e-06	3.60764e-06	1.1709e-05	0.606282	0.292849	0.57364	0.490924	0.20978
ALDOA_NM_001127617	368	567	338	117	106	133		8.83709e-06	1.36158e-05	8.11667e-06	7.40515e-06	6.70894e-06	8.41782e-06	0.837963	0.492731	1.0371	0.789265	0.209922
CHRNA6_NM_004198	397	468	269	213	339	148		9.53349e-06	1.12385e-05	6.45972e-06	1.34812e-05	2.1456e-05	9.3672e-06	1.41409	1.90915	1.45009	1.59111	0.209959
ZNF614_NM_025040	528	573	1264	145	69	229		1.26793e-05	1.37599e-05	3.03535e-05	9.17733e-06	4.36714e-06	1.44938e-05	0.723804	0.317381	0.477502	0.506229	0.209974
OR51B6_NM_001004750	783	1021	420	442	606	295		1.88028e-05	2.45181e-05	1.00858e-05	2.7975e-05	3.83549e-05	1.86711e-05	1.48781	1.56435	1.85123	1.63446	0.210361
LYPLA1_NM_001279360	938	879	599	318	79	159		2.2525e-05	2.11082e-05	1.43843e-05	2.01268e-05	5.00006e-06	1.00634e-05	0.893534	0.236878	0.699612	0.610008	0.210393
PRSS41_NM_001135086	460	376	1163	122	80	128		1.10464e-05	9.0292e-06	2.79281e-05	7.72161e-06	5.06335e-06	8.10137e-06	0.699019	0.560775	0.29008	0.516625	0.210535
RAB40C_NM_001172663	661	503	748	171	152	236		1.58731e-05	1.2079e-05	1.79623e-05	1.08229e-05	9.62037e-06	1.49369e-05	0.681838	0.796457	0.831567	0.769954	0.21055
WNT8B_NM_003393	1567	1490	873	463	195	325		3.76297e-05	3.57806e-05	2.09641e-05	2.93042e-05	1.23419e-05	2.05699e-05	0.778751	0.344933	0.981196	0.701627	0.210623
BICD1_NM_001714	556	215	409	204	195	219		1.33517e-05	5.16297e-06	9.82166e-06	1.29116e-05	1.23419e-05	1.38609e-05	0.967035	2.39047	1.41126	1.58959	0.210654
CPNE1_NM_003915	307	251	698	158	315	458		7.37225e-06	6.02747e-06	1.67617e-05	1.00001e-05	1.9937e-05	2.89877e-05	1.35646	3.30768	1.72941	2.13118	0.210737
EMC10_NM_175063	371	255	624	289	153	369		8.90913e-06	6.12353e-06	1.49846e-05	1.82914e-05	9.68366e-06	2.33547e-05	2.0531	1.58139	1.55858	1.73102	0.210757
RRM2_NM_001165931	170	140	440	8	57	45		4.08235e-06	3.36194e-06	1.05661e-05	5.06335e-07	3.60764e-06	2.84814e-06	0.12403	1.07308	0.269555	0.48889	0.210765
PRR23C_NM_001134657	148	231	182	54	158	213		3.55405e-06	5.54719e-06	4.37052e-06	3.41776e-06	1.00001e-05	1.34812e-05	0.961654	1.80274	3.08457	1.94965	0.210841
OLIG3_NM_175747	682	508	658	464	259	282		1.63774e-05	1.2199e-05	1.58011e-05	2.93674e-05	1.63926e-05	1.78483e-05	1.79317	1.34376	1.12956	1.42216	0.210896
GSN_NM_000177	906	495	514	230	42	122		2.17565e-05	1.18868e-05	1.23431e-05	1.45571e-05	2.65826e-06	7.72161e-06	0.669093	0.22363	0.625581	0.506101	0.210947
CARKD_NM_018210	554	451	551	174	28	168		1.33037e-05	1.08302e-05	1.32316e-05	1.10128e-05	1.77217e-06	1.0633e-05	0.827802	0.163632	0.803608	0.598347	0.211202
KIFAP3_NM_001204517	1016	859	867	365	377	471		2.43981e-05	2.06279e-05	2.082e-05	2.31015e-05	2.38611e-05	2.98105e-05	0.94686	1.15674	1.43182	1.17847	0.211282
HMOX2_NM_001286267	1088	559	821	223	231	224		2.6127e-05	1.34237e-05	1.97154e-05	1.41141e-05	1.46204e-05	1.41774e-05	0.54021	1.08915	0.719104	0.782821	0.211686
PCBD2_NM_032151	839	543	156	119	62	57		2.01476e-05	1.30395e-05	3.74616e-06	7.53174e-06	3.9241e-06	3.60764e-06	0.373828	0.300939	0.963024	0.54593	0.211992
AMACR_NM_001167595	296	515	645	213	341	242		7.10809e-06	1.23671e-05	1.54889e-05	1.34812e-05	2.15825e-05	1.53166e-05	1.8966	1.74515	0.988877	1.54354	0.212031
MYL2_NM_000432	1297	581	773	236	38	256		3.11459e-05	1.3952e-05	1.85627e-05	1.49369e-05	2.40509e-06	1.62027e-05	0.479578	0.172383	0.872865	0.508275	0.2121
PSEN1_NM_000021	550	74	96	247	132	195		1.32076e-05	1.77702e-06	2.30533e-06	1.56331e-05	8.35453e-06	1.23419e-05	1.18364	4.70142	5.35365	3.74624	0.212135
HCCS_NM_001171991	133	299	527	125	238	369		3.19384e-06	7.18014e-06	1.26553e-05	7.91149e-06	1.50635e-05	2.33547e-05	2.47711	2.09794	1.84545	2.14017	0.212244
MAPK8IP3_NM_015133	520	403	459	126	37	174		1.24872e-05	9.67757e-06	1.10223e-05	7.97478e-06	2.3418e-06	1.10128e-05	0.638637	0.241982	0.999133	0.626584	0.212409
ARRB1_NM_004041	473	205	454	237	175	186		1.13585e-05	4.92284e-06	1.09023e-05	1.50002e-05	1.10761e-05	1.17723e-05	1.32061	2.24994	1.0798	1.55012	0.212668
PRLHR_NM_004248	504	488	535	105	164	193		1.2103e-05	1.17187e-05	1.28474e-05	6.64565e-06	1.03799e-05	1.22153e-05	0.549093	0.885749	0.950803	0.795215	0.212708
44623_NM_178450	171	346	629	195	206	325		4.10636e-06	8.30879e-06	1.51047e-05	1.23419e-05	1.30381e-05	2.05699e-05	3.00556	1.5692	1.36182	1.97886	0.21272
ELK3_NM_005230	549	451	383	95	177	117		1.31836e-05	1.08302e-05	9.1973e-06	6.01273e-06	1.12027e-05	7.40515e-06	0.456077	1.03439	0.805145	0.765203	0.212996
ATP2A1_NM_001286075	629	221	410	107	105	52		1.51047e-05	5.30706e-06	9.84567e-06	6.77224e-06	6.64565e-06	3.29118e-06	0.448353	1.25223	0.334277	0.678286	0.213013
LHFPL5_NM_182548	941	862	487	227	214	186		2.2597e-05	2.06999e-05	1.16947e-05	1.43673e-05	1.35445e-05	1.17723e-05	0.635804	0.654325	1.00663	0.765587	0.213104
C5orf66_NM_001277348	174	71	446	240	90	209		4.17841e-06	1.70498e-06	1.07102e-05	1.51901e-05	5.69627e-06	1.3228e-05	3.63537	3.34096	1.23509	2.73714	0.213167
BRD9_NM_023924	221	198	148	21	16	80		5.30706e-06	4.75474e-06	3.55405e-06	1.32913e-06	1.01267e-06	5.06335e-06	0.250446	0.212981	1.42467	0.629367	0.213253
NOA1_NM_032313	1723	1133	881	234	353	370		4.13758e-05	2.72077e-05	2.11562e-05	1.48103e-05	2.2342e-05	2.3418e-05	0.357946	0.821167	1.10691	0.762008	0.213281
ZFAND4_NM_001282906	985	1193	1501	422	324	368		2.36536e-05	2.86485e-05	3.60448e-05	2.67092e-05	2.05066e-05	2.32914e-05	1.12918	0.715799	0.646181	0.830387	0.213303
METTL21B_NM_206914	743	269	458	405	309	197		1.78423e-05	6.45972e-06	1.09983e-05	2.56332e-05	1.95572e-05	1.24685e-05	1.43666	3.02756	1.13367	1.86596	0.213393
ARRDC2_NM_001025604	420	354	379	111	65	149		1.00858e-05	8.5009e-06	9.10124e-06	7.0254e-06	4.11397e-06	9.4305e-06	0.696563	0.483946	1.03618	0.738895	0.213398
MIB1_NM_020774	289	181	115	111	83	170		6.94e-06	4.3465e-06	2.76159e-06	7.0254e-06	5.25323e-06	1.07596e-05	1.01231	1.20861	3.89617	2.03903	0.213744
MEST_NM_001253901	363	530	418	146	145	99		8.71702e-06	1.27273e-05	1.00378e-05	9.24062e-06	9.17733e-06	6.2659e-06	1.06007	0.721073	0.624232	0.80179	0.213815
TMEM180_NM_024789	526	252	499	131	109	88		1.26313e-05	6.05149e-06	1.19829e-05	8.29124e-06	6.89882e-06	5.56969e-06	0.656406	1.14002	0.464803	0.753743	0.213827
TAF7L_NM_024885	597	381	195	162	297	248		1.43363e-05	9.14927e-06	4.6827e-06	1.02533e-05	1.87977e-05	1.56964e-05	0.7152	2.05456	3.352	2.04059	0.213955
TPM4_NM_003290	149	343	524	80	46	72		3.57806e-06	8.23674e-06	1.25832e-05	5.06335e-06	2.91143e-06	4.55702e-06	1.41511	0.353468	0.36215	0.710243	0.21401
ABCD3_NM_002858	564	157	404	159	292	238		1.35438e-05	3.77017e-06	9.70159e-06	1.00634e-05	1.84812e-05	1.50635e-05	0.743027	4.90196	1.55268	2.39922	0.214178
CENPM_NM_024053	382	1042	358	31	130	115		9.17328e-06	2.50224e-05	8.59695e-06	1.96205e-06	8.22795e-06	7.27857e-06	0.213887	0.328823	0.846646	0.463119	0.214304
SYNE1_NM_182961	459	559	337	219	182	259		1.10223e-05	1.34237e-05	8.09266e-06	1.38609e-05	1.15191e-05	1.63926e-05	1.25753	0.858117	2.02561	1.38042	0.214313
ARHGAP35_NM_004491	313	157	246	302	120	125		7.51633e-06	3.77017e-06	5.9074e-06	1.91142e-05	7.59503e-06	7.91149e-06	2.54302	2.01451	1.33925	1.96559	0.21444
ACOX2_NM_003500	279	400	159	138	134	247		6.69986e-06	9.60553e-06	3.8182e-06	8.73428e-06	8.48112e-06	1.56331e-05	1.30365	0.882941	4.09437	2.09365	0.214483
DUSP11_NM_003584	961	569	809	194	152	284		2.30773e-05	1.36639e-05	1.94272e-05	1.22786e-05	9.62037e-06	1.79749e-05	0.532066	0.704074	0.925245	0.720461	0.214534
INVS_NM_014425	1222	800	1010	209	275	373		2.93449e-05	1.92111e-05	2.4254e-05	1.3228e-05	1.74053e-05	2.36079e-05	0.450777	0.906003	0.973362	0.776714	0.214673
WDR3_NM_006784	703	497	739	270	38	94		1.68817e-05	1.19349e-05	1.77462e-05	1.70888e-05	2.40509e-06	5.94944e-06	1.01227	0.201518	0.335251	0.516346	0.214794
MEF2D_NM_005920	184	69	39	37	108	84		4.41854e-06	1.65695e-06	9.36539e-07	2.3418e-06	6.83553e-06	5.31652e-06	0.529994	4.12536	5.67677	3.44404	0.21482
ETV1_NM_001163152	172	688	153	218	607	209		4.13038e-06	1.65215e-05	3.67412e-06	1.37976e-05	3.84182e-05	1.3228e-05	3.34053	2.32534	3.60032	3.08873	0.214915
MYPN_NM_001256267	1312	647	574	270	76	149		3.15061e-05	1.55369e-05	1.37839e-05	1.70888e-05	4.81019e-06	9.4305e-06	0.542396	0.309597	0.684166	0.512053	0.214951
KIAA0907_NM_014949	651	492	444	215	404	257		1.5633e-05	1.18148e-05	1.06621e-05	1.36078e-05	2.55699e-05	1.6266e-05	0.870451	2.16423	1.52559	1.52009	0.215003
HPRT1_NM_000194	826	319	358	401	388	189		1.98354e-05	7.66041e-06	8.59695e-06	2.53801e-05	2.45573e-05	1.19622e-05	1.27953	3.20574	1.39144	1.9589	0.21501
NPSR1_NM_207173	125	380	318	110	191	183		3.00173e-06	9.12526e-06	7.6364e-06	6.96211e-06	1.20888e-05	1.15824e-05	2.31937	1.32476	1.51674	1.72029	0.215033
LZTS2_NM_032429	1017	846	664	250	66	292		2.44221e-05	2.03157e-05	1.59452e-05	1.5823e-05	4.17727e-06	1.84812e-05	0.647897	0.205618	1.15905	0.670854	0.215059
XRCC4_NM_022550	465	513	260	199	181	243		1.11664e-05	1.23191e-05	6.2436e-06	1.25951e-05	1.14558e-05	1.53799e-05	1.12794	0.929925	2.46331	1.50706	0.215101
C2orf40_NM_032411	236	251	350	92	210	185		5.66726e-06	6.02747e-06	8.40484e-06	5.82286e-06	1.32913e-05	1.1709e-05	1.02745	2.20512	1.39313	1.5419	0.215104
FANCG_NM_004629	643	997	439	391	308	388		1.54409e-05	2.39418e-05	1.05421e-05	2.47471e-05	1.94939e-05	2.45573e-05	1.6027	0.814221	2.32945	1.58213	0.215165
F11_NM_000128	529	227	373	85	84	109		1.27033e-05	5.45114e-06	8.95716e-06	5.37981e-06	5.31652e-06	6.89882e-06	0.423497	0.975305	0.770202	0.723001	0.215317
SMAP2_NM_001198980	1526	795	2042	204	483	254		3.66451e-05	1.9091e-05	4.90362e-05	1.29116e-05	3.057e-05	1.60761e-05	0.35234	1.60128	0.327842	0.760487	0.215326
KTN1_NM_001271014	344	334	558	40	37	167		8.26076e-06	8.02062e-06	1.33997e-05	2.53168e-06	2.3418e-06	1.05698e-05	0.30647	0.291973	0.788804	0.462416	0.215631
[truncated: 21,718 more rows]
