# Supplementary material for: Prion-induced ferroptosis is facilitated by RAC3
Source: Nat Commun. 2025 Jun 25;16:5385. doi: 10.1038/s41467-025-60793-3 (PMC12198409; doi:10.1038/s41467-025-60793-3)
Supplement: Supplementary file 4 — Source data [file 41467_2025_60793_MOESM4_ESM.zip › Fig 5F Lipid_expression_data RAC3 CTRL-OE mzMine PL and LPL ok.csv]

feature	RAC3_CTRL_1_pos	RAC3_CTRL_2_pos	RAC3_CTRL_3_pos	RAC3_CTRL_4_pos	RAC3_CTRL_5_pos	RAC3_OE_1_pos	RAC3_OE_2_pos	RAC3_OE_3_pos	RAC3_OE_4_pos	RAC3_OE_5_pos
PS 40:6	4066	4258	4078	3979	3056	4753	7363	7940	5570	2984
PS 40:5	1824	1081	1869	1089	912.3	518.4	2679	4737	1401	2327
PS 40:4	143.3	525.9	471.9	783.8	204.8	166.8	384.9	1156	68.1	84.92
PS 36:2	415.1	353.8	468.4	619.2	75.44	238.5	458.9	222.1	306.7	91.95
PS 36:1	5678	4045	7390	7632	1479	2947	8464	10650	1466	898.4
PS 34:1	2526	2179	2139	2249	1891	1206	2806	3234	1841	340.4
PI 38:5	358.4	380.3	338.5	361.5	314.8	308.7	360.8	389	339.6	260.1
PI 38:4	796.5	891.2	926.9	577.5	904.1	925.9	863.3	1157	948.7	890.5
PI 36:4	157.5	176.4	171.1	165.4	152.2	225	243.2	283.4	226.3	180.3
PI 36:2	30.21	65.71	110.8	16.29	138.9	31.49	79.05	67.63	38.41	135.7
PI 36:1	147.5	151.2	163.6	153	135.4	130.6	119.7	84.44	136.4	119
PG 36:1	385.1	402.2	116.5	325.2	422.4	503	308.7	334.7	336.9	274.3
PE O-20:1_20:4	216.7	255.6	253.8	228	208	232.5	249.5	263.2	247.5	197.3
PE O-18:2_22:6	6041	5971	6445	5880	6343	5437	5778	5730	5732	4582
PE O-18:2_22:5	1797	1957	1996	1853	1927	1349	1891	1811	1522	1154
PE O-18:2_20:5	504.5	516.5	276.4	438.7	67.56	140.9	681.1	716.7	342.7	488.7
PE O-18:2_18:2	539.2	220.7	134.5	188.8	94.91	139.8	671.9	530.4	131.7	170.2
PE O-18:2_18:1	1140	1181	1334	1004	1077	1293	1412	1506	1523	1105
PE O-18:2_16:1	193.3	197.6	186.4	55.58	148.8	189.1	204.9	233.3	193.1	155.9
PE O-18:1_24:5	317.5	378	298.1	292.3	309.9	363.6	415.9	408.9	416.8	306.7
PE O-18:1_22:6	3767	4320	4171	4052	3804	4149	4454	5067	4364	3261
PE O-18:1_22:5	3365	3939	3757	4135	3642	4155	4388	5097	4549	3197
PE O-18:1_22:4	929.7	957.9	889.8	1056	899.4	720	837.1	781.8	778.5	598.2
PE O-18:1_20:5	1113	1376	983.9	1213	987.2	1823	1906	1915	1642	1570
PE O-18:1_20:4	5687	6022	5847	5823	5207	6345	6302	7217	6635	5195
PE O-18:1_20:3	441.1	662.3	615.6	400.4	662	520.2	537.9	383.1	516.7	310.4
PE O-18:1_18:2	1055	894.5	1042	1175	1133	1515	2136	2212	1719	1487
PE O-18:1_18:1	1778	1873	1852	1811	1594	2515	2741	3007	2702	2110
PE O-18:1_16:0	388.6	385.4	413	436.4	377	211.5	338.8	360.1	300	251.3
PE O-17:1_18:1	269.4	320.1	265.1	224.7	258.3	362.3	445.8	454.5	389.6	308.5
PE O-16:1_24:5	1007	1309	800.2	2297	2026	2040	1327	2349	1972	1002
PE O-16:1_22:6	26030	27080	25990	27410	26680	25650	26740	26720	26050	22030
PE O-16:1_22:5	14130	14900	14130	14020	13490	13080	14150	14790	13690	10230
PE O-16:1_22:4	2967	3616	3804	3728	2803	2770	2314	2283	2301	1775
PE O-16:1_20:5	2281	1984	1906	1909	1840	3565	3404	3686	3485	2326
PE O-16:1_20:4	13950	15890	14220	14340	13830	13440	14540	15430	13890	10270
PE O-16:1_20:3	306	523.9	472	797.6	199.8	1437	815.8	1594	333	647.4
PE O-16:1_18:2	1852	1838	1752	1747	2005	2646	2698	3602	3013	2382
PE O-16:1_18:1	6601	6632	6447	6299	5888	6736	7379	7845	7057	5303
PE O-16:1_17:1	239.7	201.5	218	238.1	186.4	207.2	333	355.5	294.6	251.2
PE O-16:1_16:1	565.7	540.4	542.9	537.2	512.3	562.9	658.1	811.6	698.5	519.4
PE O-16:1_16:0	456.4	439.8	394.1	432.7	340	276.1	261.2	302.2	285.7	204.9
PE 44:2	225.7	220.6	210.6	230.6	191.7	68.03	100.5	89.99	105.3	91.88
PE 42:2	363	435.2	346.9	398.4	366.1	180.1	236.3	209.5	198.7	150
PE 41:6	578.7	668.5	683	835.8	596	408.5	773.3	812	659.9	701
PE 40:7	3375	3647	3575	3553	3492	2850	3349	3007	2777	1862
PE 40:6 (2)	1814	808.8	1967	1986	1662	1374	1319	1980	1464	1131
PE 40:6 (1)	7279	7533	7363	6995	7953	8678	8387	8887	8599	6601
PE 40:5	4968	5196	4791	5187	5264	4864	5425	5575	5099	4121
PE 40:4 (2)	677.9	762.2	349.3	708.7	603.8	578.8	658.1	611.2	470.2	460.4
PE 40:4 (1)	1604	1822	2018	1855	1432	1070	1395	1284	1290	947.1
PE 40:1	25.58	366.6	382.2	364.4	339.2	260.9	311.8	309.1	310.8	223.2
PE 38:6 (2)	2314	2386	2134	2355	2025	2079	2222	2147	1892	1661
PE 38:6 (1)	709.8	805.8	698.1	787.9	824.8	959.6	1149	1316	1065	807.5
PE 38:5e	380.7	383.6	371.4	372.1	356.9	212.1	125.7	364.6	388	274.6
PE 38:5 (2)	82.7	40.72	89.08		33.06	78.24	46.61	41.61	89.18	124.8
PE 38:5 (1)	6762	7998	7582	6903	6975	6605	5922	7161	6635	4769
PE 38:4	14950	15220	15080	15170	14410	16130	16350	18020	16630	12830
PE 38:3	1618	2053	1782	1609	1576	1604	1295	1148	901.5	721.3
PE 38:2	1451	1118	1650	1638	1139	742.6	832	883.1	680	677.4
PE 38:1	508.7	437.5	433.9	462.8	453.8	364	439.9	421	383.7	315.9
PE 37:2	639.2	757.8	631.6	1090	705.6	65.61	685.8	729.6	725.3	576.3
PE 36:5 (2)	310.3	372.1	374.1	291.9	308.4	497	564.2	619.5	567.9	411.5
PE 36:5 (1)	216.3	233.4	197.7	205.9	203.2	206.2	200	262.8	230.9	170.5
PE 36:4	2507	2549	2520	2576	3028	2829	2885	2942	2492	2041
PE 36:3	9523	9715	9801	10330	9066	10330	11090	11060	10320	8046
PE 36:2	711.7	795.4	737.6	711.6	765.2	734	295.5	645.8	346.3	656.9
PE 36:1	18990	19180	19510	19270	17970	16780	18580	19350	17430	12760
PE 35:1	1851	1725	1799	1900	1704	1637	1954	2148	1838	1399
PE 34:3	283.9	340.5	320.7	314.7	257	382	301.8	475.4	387.1	273.1
PE 34:2	5946	6103	6036	5783	5599	6139	6520	6408	6747	5431
PE 34:1	16920	16960	16150	16940	15530	14890	16140	16220	15190	11720
PE 34:0	416.4	344.3	360.8	398.8	311.3	220.8	303.3	286	243	271.6
PE 33:1	644.9	662.1	619.6	619	588	727.5	636.4	679.2	676.5	505.5
PE 32:1	1642	1374	1500	1418	1398	1281	1380	1582	1491	1132
PE 32:0	431.8	486.6	490.2	443.4	413.3	248.2	268.9	313.3	229.3	226.6
PE 24:0_18:1	565.7	595.7	630.1	604.5	494.9	522.7	579.8	583	561.2	466.2
PE 18:1_22:1	243.5	534.7	295.1	246.2	267.5	317.4	68.66	167.6	232.4	176.3
PE 17:1_18:1	1392	1375	1447	1429	1425	1551	1460	1648	1412	1108
PC 46:4	111.5	99.86	234.3	204.5	191.9	261.8	341.9	323.1	181.8	224.3
PC 44:3	1647	1163	1535	313.7	1326	1112	1023	1509	1225	831.2
PC 44:2	2286	3274	2531	2424	2135	2269	2567	2720	2197	1752
PC 44:12	354	371.2	376.3	357.3	305.3	261.2	282	319.3	277.5	203.9
PC 44:11	393.5	403	416.8	416.7	332.2	308	340.9	385.2	331.4	252.9
PC 44:10	151.1	162	187.4	172.6	143.5	141.5	169.5	170.2	42.48	119.9
PC 44:1	2539	2546	2382	2472	2056	3565	4174	4584	3996	3126
PC 42:9	544.8	610	572.9	605.2	476.6	489.5	535.8	569.4	500.8	410.1
PC 42:8	202.7	254.9	273.9	170.1	194.8	197.2	192.6	217.8	210.5	183.1
PC 42:7	738.7	680.3	732.8	753.9	668.3	439.6	569	611.5	372.1	397.7
PC 42:5	410	298.8	212.9	420.9	532.4	296.4	415.2	427.7	421.8	280.7
PC 42:3	1455	1605	991.8	723	1463	1055	574.6	1332	525.2	499.3
PC 42:2	3418	3648	3476	3691	2830	2345	3148	4021	2548	2578
PC 42:11	135.7	158.5	161	124.2	17.31	76.67	178.7	185.9	96.42	25.84
PC 42:10	958.6	997.9	1002	964.1	721.9	743.8	851.4	965.9	794	642.1
PC 42:1	3497	3806	3797	3583	2923	4131	5208	5346	4815	3755
PC 42:0	1652	1595	1616	1612	1341	1831	2563	2514	2495	2229
PC 40:9	194.4	268.7	222.7	197.1	178.7	234.1	246.7	325.6	249.1	208.7
PC 40:8	1411	1526	1629	1455	1403	1305	1440	1254	1415	1111
PC 40:7	7357	7952	8174	7587	7077	6689	7924	8785	6979	5209
PC 40:6 (2)	5833	6261	6328	6050	5928	6367	7172	7955	6715	4839
PC 40:6 (1)	5493	5825	5427	2725	4653	4471	6037	5714	4518	4282
PC 40:5 (3)	784.5	621.3	546.1	836.7	529	200.5	505.5	292.5	626.2	135.6
PC 40:5 (2)	8980	10270	9558	9939	8856	6778	7895	8782	6735	4999
PC 40:5 (1)	3898	4691	4234	4134	4669	3661	4831	4337	4063	3869
PC 40:4	3754	4358	4486	4033	3951	2617	3022	2847	1923	1630
PC 40:2	2880	3078	3231	3027	2370	2872	3261	3440	2942	2196
PC 40:1	2531	2749	2727	2595	2232	3082	3483	3816	3147	2475
PC 40:0	927.1	1011	967.3	941.4	790	1314	1699	1802	1696	1357
PC 39:7	247.4	280.8	298.4	101.1	200	75.17	307.6	170.1	187.5	104.1
PC 39:6	215.7	207.3	245.6	155.5	212.3	62.39	216.4	192.2	109.2	156.7
PC 39:2	820.3	704	915.1	878.6	727.5	752.1	919.9	1073	866	535.8
PC 38:7 (2)	193.3	209.2	230	309.4	373.9	315.3	216	597.3	463.7	84.36
PC 38:7 (1)	261.5	137.6	279.5	117.3	206.2	319.3	366.5	411.4	341.9	249.6
PC 38:6 (4)	502.4	602.3	611.8	509	521.8	583	655.7	739.1	600.7	442.8
PC 38:6 (3)	10210	10680	10460	10450	9548	10010	11460	12060	9912	7927
PC 38:6 (2)	2448	2623	2684	3854	2315	2946	3310	3524	3142	2310
PC 38:6 (1)	1138	1160	1223	435.4	1229	978	1281	1202	1076	874.6
PC 38:5 (2)	3152	3101	3485	2221	2795	4366	5301	5084	4617	2127
PC 38:5 (1)	20240	20590	20030	18970	20120	19090	19160	20730	18810	15700
PC 38:4 (3)	10240	11550	12310	9852	9601	12040	14210	15090	12000	10260
PC 38:4 (2)	5972	5992	5679	5315	6387	6841	6704	7394	6562	5881
PC 38:4 (1)	8546	8235	7954	7260	7973	5676	5515	6261	3855	3770
PC 38:3 (2)	4410	4838	4785	4548	4637	5684	6230	6063	6488	3696
PC 38:3 (1)	14030	14560	14220	14490	12790	12010	13740	14660	10760	8408
PC 38:2 (2)	73.85	105.1	103.6	94.42	352.4	144.6	127.6	70.04	244	61.74
PC 38:2 (1)	19500	17690	16580	18890	18260	14850	21560	22940	15820	12480
PC 38:1	4431	4740	2199	4236	4021	5871	6269	6912	6053	4568
PC 38:0	161.9	215.4	270.8	330.2	244.8	339.8	600.5	499.1	324.3	245.1
PC 37:3	2954	2935	2936	4036	3170	2685	3548	3466	3177	2159
PC 37:2	8457	9029	9021	9117	8212	8432	10460	10550	8945	6507
PC 36:6	301.9	360.7	353	328.9	316.3	259.5	317.2	338.7	326.6	223.2
PC 36:5 (3)	285.6	275.5	326.9	305	268.2	442.7	548.8	584.9	450.8	354.7
PC 36:5 (2)	1461	1265	1428	1242	872.1	811.7	1235	1511	1441	1136
PC 36:5 (1)	3159	3353	3834	2958	3043	4491	5271	5625	4636	3549
PC 36:4 (2)	14750	16230	15810	14820	14340	14910	15930	18970	15370	13090
PC 36:4 (1)	6121	6069	5818	5904	5051	7624	9728	10000	8583	5715
PC 36:3	55970	58830	55200	61930	52870	59170	65580	69020	60630	50130
PC 36:2	136100	147300	142600	139700	139800	133200	144500	150300	127300	115200
PC 36:1	85080	93250	92080	88780	82240	130900	145800	154600	139600	105700
PC 36:0	1124	1382	1034	1217	1209	1899	2180	2100	1911	1343
PC 35:4	183.1	167.2	264.3	189.2	193.3	163.4	214.1	269.3	189.3	142.4
PC 35:3	1992	2534	3220	2616	2181	2641	3067	3300	2380	1845
PC 35:2	23560	24930	25250	25250	22330	23920	29940	27210	25800	18890
PC 35:1 (2)	197.8	778.2	644.4	560.7	656.9	563.2	617.6	562.3	440.7	571.1
PC 35:1 (1)	29880	31200	30250	29520	28360	34080	38760	41710	34710	26650
PC 35:0	304.8	707.5	527.9	348.2	87.32	492	212.6	1074	650.5	390
PC 34:4 (2)	964.7	838.6	815.1	808	1046	987.4	730	885.6	687.1	568
PC 34:4 (1)	243.5	321.1	297.3	299.5	234.7	409.1	501.1	474.7	493.2	317.4
PC 34:3 (2)	8729	8402	5211	8444	7251	8309	10320	10980	8836	6118
PC 34:3 (1)	4788	5750	6198	5456	5254	6132	6309	8404	5318	4820
PC 34:2 (2)	106200	106200	103000	97790	104800	132000	123800	138300	116000	86380
PC 34:2 (1)	59880	54320	60900	61950	52850	56840	61580	61880	57770	47400
PC 34:1	457600	466000	462500	457000	448700	483800	516500	526800	505300	419200
PC 34:0	34160	36070	34600	35030	32880	43970	50010	52090	40530	38490
PC 33:2	2563	3079	2948	2814	2584	2597	3476	3655	3022	2352
PC 33:1	56490	58350	54080	58390	50180	62930	72580	73440	66010	51580
PC 33:0	4808	6343	6155	5664	5175	6951	8224	8689	7394	4884
PC 32:3	386	374	407.6	363.6	329.4	554.6	572.6	559.6	544.2	392
PC 32:2 (2)	3278	3609	3462	3448	3130	3302	3956	4596	3389	2781
PC 32:2 (1)	15550	16600	12640	16250	14580	10400	12090	12240	10460	7897
PC 32:1	190700	198800	195600	192100	181400	211600	149700	213200	221800	179400
PC 32:0	104800	109400	102200	103400	97400	121500	126600	134300	124900	102800
PC 31:1	4035	5027	5154	5127	6812	5149	6022	6607	8152	6092
PC 31:0	16940	18690	18950	17510	17020	20540	23780	23980	21170	16920
PC 30:1	16170	17830	10550	9838	7734	18310	10370	13700	9764	14510
PC 30:0	97420	103100	102300	103000	93070	112200	124100	127700	117300	95920
PC 29:0	3225	3479	3715	3403	3103	3708	4383	4741	4023	2932
PC 28:0_18:1	363.3	352.6	197.7	423.9	232.9	452.4	527.6	686.6	519.2	119.6
PC 28:0	10010	10960	10810	10470	9669	12860	14670	15750	13480	10090
PC 18:2_20:3	3154	3593	3181	3756	2617	3048	3692	3551	2918	2371
PC 18:1-26:4	190.4	467.4	347.2	371.7	463.1	305.6	168	315.3	72.05	218.1
PC 18:1_28:1	590.7	654.9	590.4	634.6	614.2	695	725.6	652.4	348.5	207.8
PC 18:1_24:5	2486	2749	2382	2828	2512	2070	2820	2724	2076	1629
PC 17:0-22:4-d5	321.4	423.8	425.5	422.7	364.1	198.1	300.1	393	381.2	240.4
PC 17:0-20:3-d5_ISTD	1948	1971	2034	2133	1655	2560	2885	3385	2448	1715
PC 17:0-16:1-d5	11610	11510	6142	11180	10210	11570	11730	13630	11690	8887
PC 17:0-14:1-d5	1569	1196	1395	1138	1360	1221	1459	1487	1504	960.9
PC 16:0_28:0	394.5	131.8	352.9	23.86	23.34	58.58	23.68	163.8	193.1	83.21
PC 12:0-14:0	161.8	175.4	173.5	160.7	142.7	203.9	235.5	259.9	206.3	157.3
LPC O-16:1	241.6	287.8	270	245.8	237.3	254.4	295.5	372.2	251.8	199.6
LPC O-16:0	204.9	248.4	236.1	195.5	175.5	296.4	349.3	455.8	304.6	228.2
LPC 40:1-SN1	978.5	1033	1003	1062	817.6	885	1078	1145	1028	771.2
LPC 38:0-SN1	386	525.4	380.7	453.6	254.7	432.7	527.3	539	529.1	249.6
LPC 36:1-SN1	3008	3141	2908	3011	2690	3862	4573	4831	3978	3005
LPC 34:2	193.9	168.3	212.2	192.9	154.2	189.5	199	262.8	213.3	169
LPC 34:1	1152	1230	1235	1350	644.8	417.1	662.6	1144	1141	879.2
LPC 32:1-SN1	8833	9665	9301	9114	6135	9272	10510	11970	9459	7445
LPC 32:0	650.7	677.3	779.2	749.8	496.8	752.1	684.8	519.2	569.1	689.9
LPC 30:0	135.7	163.8	160.1	157.8	154.2	154.6	87.05	153.1	163.3	140.2
LPC 26:1-SN1	23.56	157.9	106	18.54	39.92	115.2	25.66	139.1	182.6	6.604
LPC 26:0-SN1	193.4	223	183.2	186.9	178.1	423.9	517	620.2	462.8	346.1
LPC 24:0-SN1	18.74	15.81	8.131	13.63	11.18	140.7	165.1	202.4	156.8	122.1
LPC 22:6-SN1	183.6	318.6	205.1	199.7	234.7	166.2	195	403.5	176.6	143.5
LPC 22:5-SN1	145.6	225.8	164.6	150.7	177	127.3	146.6	315.7	129.9	100.5
LPC 20:4-SN1	212.4	404.2	219.8	203.8	270.1	169.7	209.7	488.3	174	139.8
LPC 20:3-SN1	94.58	151.2	104.6	101.5	115.1	10.07	98.14	226.4	88.92	16.97
LPC 20:1-SN1	123.8	245.9	122.5	113.9	109.9	132.3	174.9	363.1	140.7	20.77
LPC 18:2-SN1	214.9	969.5	218.8	225	270.8	250.4	348.5	1674	199.2	146.1
LPC 18:1-SN1	1552	5949	1587	1540	1677	1837	2469	9156	1656	1228
LPC 18:1	3.867	135.3	9.525	3.558	4.191	3.51	6.084	205.2	4.143	3.034
LPC 18:0-SN1	2194	2530	2314	2190	2103	2907	3249	4531	2972	2265
LPC 17:1-SN1	7.585	265.2	7.107	12.91	20.27	10.28	112.4	511.2	9.99	4.938
LPC 17:1	4.284	90.19	3.065	3.356	1.26	3.384	11.54	132.9	4.004	1.106
LPC 17:0-SN1	91.05	134.4	100.1	94.12	91.42	133.1	145.5	229.6	135.1	87.03
LPC 16:1-SN1	268.8	1113	170.4	251.1	285.5	316.2	478.7	2486	251.9	136.9
LPC 16:0-SN1	2374	6540	2542	2311	2451	3627	4342	10910	3429	2626
LPC 16:0	15.41	143.2	4.622	9.515	13.17	7.365	101.8	244.6	32.95	4.618
LPC 15:0-SN1	7.807	162.1	12.38	2.832	14.97	7.962	14.05	258.8	6.319	4.239
LPC 14:0-SN1	143	902.8	109.2	122.3	134.3	191.1	295.3	1403	145.3	92.73
