# Supplementary material for: Prion-induced ferroptosis is facilitated by RAC3
Source: Nat Commun. 2025 Jun 25;16:5385. doi: 10.1038/s41467-025-60793-3 (PMC12198409; doi:10.1038/s41467-025-60793-3)
Supplement: Supplementary file 4 — Source data [file 41467_2025_60793_MOESM4_ESM.zip › Fig 5G Lipid_expression_data RAC3 CTRL-IKE mzMine PL and LPL ok.csv]

Column1	RAC3_CTRL_1_pos	RAC3_CTRL_2_pos	RAC3_CTRL_3_pos	RAC3_CTRL_4_pos	RAC3_CTRL_5_pos	RAC3_CTRL_IKE_1_pos	RAC3_CTRL_IKE_2_pos	RAC3_CTRL_IKE_3_pos	RAC3_CTRL_IKE_4_pos	RAC3_CTRL_IKE_5_pos
PS 40:6	4066	4258	4078	3979	3056	218.9	390.5	55.88	974.1	207.8
PS 40:5	1824	1081	1869	1089	912.3	48.84	166.1	10.55	279.6	55.24
PS 40:4	143.3	525.9	471.9	783.8	204.8	5.145	27.8	7.739	20.24	2.06
PS 36:2	415.1	353.8	468.4	619.2	75.44	1.087	32.94	1.942	43.34	2.153
PS 36:1	5678	4045	7390	7632	1479	6.227	177.5	4.879	860.6	16.4
PS 34:1	2526	2179	2139	2249	1891	42.61	35.19	13.73	414.5	67.55
PI 38:5	358.4	380.3	338.5	361.5	314.8	168.5	179.1	216.7	218	162.7
PI 38:4	796.5	891.2	926.9	577.5	904.1	899.6	958.2	917.6	967.4	776.6
PI 36:4	157.5	176.4	171.1	165.4	152.2	84.9	83.39	98.02	115	74.5
PI 36:2	30.21	65.71	110.8	16.29	138.9	106.8	98.9	115.1	121.7	72.86
PI 36:1	147.5	151.2	163.6	153	135.4	120.7	95.02	120.9	150.9	86.39
PG 36:1	385.1	402.2	116.5	325.2	422.4	82.24	174.1	125.1	82.44	203
PE O-20:1_20:4	216.7	255.6	253.8	228	208	125.2	115.6	143.8	142.4	114.4
PE O-18:2_22:6	6041	5971	6445	5880	6343	2765	2464	3573	3675	2894
PE O-18:2_22:5	1797	1957	1996	1853	1927	1054	901.8	1189	1279	912.8
PE O-18:2_20:5	504.5	516.5	276.4	438.7	67.56	91.39	43.78	335.8	254.5	203.8
PE O-18:2_18:2	539.2	220.7	134.5	188.8	94.91	68.9	39.37	203.9	80.39	64.14
PE O-18:2_18:1	1140	1181	1334	1004	1077	435.9	422.6	578.8	543.3	229.7
PE O-18:2_16:1	193.3	197.6	186.4	55.58	148.8	55.9	36.37	107.5	40.91	45.56
PE O-18:1_24:5	317.5	378	298.1	292.3	309.9	14.08	77.74	173.8	153.7	92.8
PE O-18:1_22:6	3767	4320	4171	4052	3804	1293	1229	1881	2033	1274
PE O-18:1_22:5	3365	3939	3757	4135	3642	1790	1562	1981	2052	1627
PE O-18:1_22:4	929.7	957.9	889.8	1056	899.4	458.9	365.9	474.4	525.3	379.9
PE O-18:1_20:5	1113	1376	983.9	1213	987.2	478.6	356.6	576.7	668.7	209.3
PE O-18:1_20:4	5687	6022	5847	5823	5207	2991	2593	3273	3249	2665
PE O-18:1_20:3	441.1	662.3	615.6	400.4	662	170.1	171.9	119.7	115.2	63.66
PE O-18:1_18:2	1055	894.5	1042	1175	1133	321.5	313	430.3	551.7	360.4
PE O-18:1_18:1	1778	1873	1852	1811	1594	564	500	734.9	747.2	568.4
PE O-18:1_16:0	388.6	385.4	413	436.4	377	159.6	156.8	124.6	110.1	152.9
PE O-17:1_18:1	269.4	320.1	265.1	224.7	258.3	27.1	33.6	107.9	11.07	19.1
PE O-16:1_24:5	1007	1309	800.2	2297	2026	566.7	326.1	316.7	637.6	486.3
PE O-16:1_22:6	26030	27080	25990	27410	26680	11920	9930	13750	13910	11450
PE O-16:1_22:5	14130	14900	14130	14020	13490	6327	5690	7837	8002	6139
PE O-16:1_22:4	2967	3616	3804	3728	2803	1378	1238	1560	1720	1383
PE O-16:1_20:5	2281	1984	1906	1909	1840	852	672	1110	1054	742.9
PE O-16:1_20:4	13950	15890	14220	14340	13830	6614	5961	8115	8464	6424
PE O-16:1_20:3	306	523.9	472	797.6	199.8	112.5	146.7	363.6	254.5	117.5
PE O-16:1_18:2	1852	1838	1752	1747	2005	603	707	862.4	757.7	614.7
PE O-16:1_18:1	6601	6632	6447	6299	5888	2242	1909	2790	2941	2182
PE O-16:1_17:1	239.7	201.5	218	238.1	186.4	10.07	34.57	19.47	73.07	68.82
PE O-16:1_16:1	565.7	540.4	542.9	537.2	512.3	196.3	171.3	241.8	262.9	177
PE O-16:1_16:0	456.4	439.8	394.1	432.7	340	224.1	225.8	245.3	230.1	214.8
PE 44:2	225.7	220.6	210.6	230.6	191.7	19.91	7.409	91.53	86.84	7.032
PE 42:2	363	435.2	346.9	398.4	366.1	123.2	131.6	168.2	190.1	49.74
PE 41:6	578.7	668.5	683	835.8	596	318.2	220.4	343.4	429.5	249.9
PE 40:7	3375	3647	3575	3553	3492	1632	1340	2077	1959	1537
PE 40:6 (1)	7279	7533	7363	6995	7953	4368	3335	5401	5163	4091
PE 40:6 (2)	1814	808.8	1967	1986	1662	1083	964.9	1134	938.4	925
PE 40:5	4968	5196	4791	5187	5264	3413	2871	3934	4134	3119
PE 40:4 (1)	1604	1822	2018	1855	1432	1145	879	1119	1249	899
PE 40:4 (2)	677.9	762.2	349.3	708.7	603.8	523	513.9	502.6	707.1	462
PE 40:1	25.58	366.6	382.2	364.4	339.2	143.5	111.1	162.3	180.1	147.7
PE 38:6 (1)	709.8	805.8	698.1	787.9	824.8	234.6	101.5	353.4	338.9	264.1
PE 38:6 (2)	2314	2386	2134	2355	2025	1177	1267	1671	1546	1123
PE 38:5e	380.7	383.6	371.4	372.1	356.9	331.7	46.08	317.1	369.2	274
PE 38:5 (1)	6762	7998	7582	6903	6975	3385	2891	3850	3968	3065
PE 38:5 (2)	82.7	40.72	89.08		33.06	20.84	22.68	95.36	92.7	9.98
PE 38:4	14950	15220	15080	15170	14410	9121	7745	10260	10250	8534
PE 38:3	1618	2053	1782	1609	1576	965.3	1011	1263	1407	1098
PE 38:2	1451	1118	1650	1638	1139	419.5	471.4	480.9	475.6	367.4
PE 38:1	508.7	437.5	433.9	462.8	453.8	209.2	195.5	244.9	260.9	180.7
PE 37:2	639.2	757.8	631.6	1090	705.6	139.5	38.26	249.1	416.6	142.2
PE 36:5 (1)	216.3	233.4	197.7	205.9	203.2	80.22	7.427	96.7	117.6	16.5
PE 36:5 (2)	310.3	372.1	374.1	291.9	308.4	136.1	129.3	178	170.2	157.8
PE 36:4	2507	2549	2520	2576	3028	1291	1271	1723	1593	1202
PE 36:3	9523	9715	9801	10330	9066	3780	3793	4726	4710	3894
PE 36:2	711.7	795.4	737.6	711.6	765.2	464.9	462	397.5	558.4	514.4
PE 36:1	18990	19180	19510	19270	17970	8947	8020	10390	10760	8235
PE 35:1	1851	1725	1799	1900	1704	824.8	748	999.5	1027	777.2
PE 34:3	283.9	340.5	320.7	314.7	257	45.93	43.43	33.7	103.6	11.49
PE 34:2	5946	6103	6036	5783	5599	2870	2381	3218	3100	2740
PE 34:1	16920	16960	16150	16940	15530	6553	5906	8336	7980	6141
PE 34:0	416.4	344.3	360.8	398.8	311.3	250.3	208.9	241.1	283.6	234.2
PE 33:1	644.9	662.1	619.6	619	588	245.4	200.6	309.4	285.5	225.1
PE 32:1	1642	1374	1500	1418	1398	390.9	509.8	707.3	586.7	502
PE 32:0	431.8	486.6	490.2	443.4	413.3	232.8	193.2	276.9	168.1	186.9
PE 24:0_18:1	565.7	595.7	630.1	604.5	494.9	208.2	172.4	239	233	179.6
PE 18:1_22:1	243.5	534.7	295.1	246.2	267.5	91.93	75.2	228.9	170.2	84.22
PE 17:1_18:1	1392	1375	1447	1429	1425	410.9	378.5	535.1	533.8	325.8
PC 46:4	111.5	99.86	234.3	204.5	191.9	101.8	10.11	113.3	127.6	7.716
PC 44:3	1647	1163	1535	313.7	1326	631.2	346.8	740.6	817.2	572
PC 44:2	2286	3274	2531	2424	2135	771.6	978.5	1189	950	951.3
PC 44:12	354	371.2	376.3	357.3	305.3	115.2	84.64	126.8	158.8	107.4
PC 44:11	393.5	403	416.8	416.7	332.2	167.2	153.1	188.7	216.6	113.6
PC 44:10	151.1	162	187.4	172.6	143.5	79.39	25.51	92.85	97.31	90.19
PC 44:1	2539	2546	2382	2472	2056	619.8	588.6	728.1	838	576.3
PC 42:9	544.8	610	572.9	605.2	476.6	371.8	348.2	363.3	431.2	306.4
PC 42:8	202.7	254.9	273.9	170.1	194.8	83.96	42.11	107.9	71.05	62.28
PC 42:7	738.7	680.3	732.8	753.9	668.3	352.8	346.1	436.8	455.7	309.4
PC 42:5	410	298.8	212.9	420.9	532.4	756.1	307.8	429.5	433.9	650.4
PC 42:3	1455	1605	991.8	723	1463	308.9	272.8	263.1	493	531.4
PC 42:2	3418	3648	3476	3691	2830	1090	906.8	1111	1473	934
PC 42:11	135.7	158.5	161	124.2	17.31	9.183	11.52	6.386	8.391	11.86
PC 42:10	958.6	997.9	1002	964.1	721.9	358.1	338.3	381.4	443.4	315
PC 42:1	3497	3806	3797	3583	2923	853	858.5	1154	1234	545.9
PC 42:0	1652	1595	1616	1612	1341	357.1	353.8	94.63	496.8	351
PC 40:9	194.4	268.7	222.7	197.1	178.7	6.829	12.53	89.96	77.92	4.948
PC 40:8	1411	1526	1629	1455	1403	661.4	614.7	742.5	846.7	653.6
PC 40:7	7357	7952	8174	7587	7077	3143	2919	3710	4234	2886
PC 40:6 (1)	5493	5825	5427	2725	4653	3821	4351	4032	2987	4222
PC 40:6 (2)	5833	6261	6328	6050	5928	3627	3519	3933	4693	3509
PC 40:5 (1)	3898	4691	4234	4134	4669	3820	4119	4065	4711	3560
PC 40:5 (2)	8980	10270	9558	9939	8856	5302	4938	6080	6859	4911
PC 40:5 (3)	784.5	621.3	546.1	836.7	529	202.5	876.4	194.7	217.5	380.3
PC 40:4	3754	4358	4486	4033	3951	2635	2243	2694	3065	1788
PC 40:2	2880	3078	3231	3027	2370	919	936	1119	1089	776.7
PC 40:1	2531	2749	2727	2595	2232	655.4	663.3	761.4	921.5	653.5
PC 40:0	927.1	1011	967.3	941.4	790	221.3	193.3	207.3	266.9	34.15
PC 39:7	247.4	280.8	298.4	101.1	200	112.9	63.3	134.4	93.74	102.4
PC 39:6	215.7	207.3	245.6	155.5	212.3	156.5	57.1	162.3	186.4	119.9
PC 39:2	820.3	704	915.1	878.6	727.5	286.5	151	353.5	436.9	310.3
PC 38:7 (1)	261.5	137.6	279.5	117.3	206.2	19.35	7.911	14.36	9.066	110.2
PC 38:7 (2)	193.3	209.2	230	309.4	373.9	98	60.84	29.04	124.7	22.61
PC 38:6 (1)	1138	1160	1223	435.4	1229	838.1	835.3	888.8	950.2	774.7
PC 38:6 (2)	2448	2623	2684	3854	2315	1470	1183	1442	1840	1305
PC 38:6 (3)	10210	10680	10460	10450	9548	5403	5087	6195	6986	5201
PC 38:6 (4)	502.4	602.3	611.8	509	521.8	391	356.2	448.1	470	399.6
PC 38:5 (1)	20240	20590	20030	18970	20120	15670	15690	17090	18350	14750
PC 38:5 (2)	3152	3101	3485	2221	2795	1963	1755	2291	2304	1754
PC 38:4 (1)	8546	8235	7954	7260	7973	4895	5092	5482	6927	5138
PC 38:4 (2)	5972	5992	5679	5315	6387	7682	7969	8121	7564	7411
PC 38:4 (3)	10240	11550	12310	9852	9601	7026	5939	6345	6781	5979
PC 38:3 (1)	14030	14560	14220	14490	12790	6913	6335	7335	8415	6153
PC 38:3 (2)	4410	4838	4785	4548	4637	3205	2755	3163	3787	2823
PC 38:2 (1)	19500	17690	16580	18890	18260	7783	7371	8931	9439	7331
PC 38:2 (2)	73.85	105.1	103.6	94.42	352.4	169.4	90.34	273.8	36.1	139.2
PC 38:1	4431	4740	2199	4236	4021	1691	1598	1214	2254	1613
PC 38:0	161.9	215.4	270.8	330.2	244.8	5.486	9.176	33.21	26.66	4.293
PC 37:3	2954	2935	2936	4036	3170	1446	1312	1541	1643	1439
PC 37:2	8457	9029	9021	9117	8212	2766	2500	3695	3393	2865
PC 36:6	301.9	360.7	353	328.9	316.3	188.3	184.3	225.4	247.1	183.2
PC 36:5 (1)	3159	3353	3834	2958	3043	1619	1631	2207	2242	1686
PC 36:5 (2)	1461	1265	1428	1242	872.1	1034	875.4	1160	1160	991.5
PC 36:5 (3)	285.6	275.5	326.9	305	268.2	136.6	120.4	154	193.5	134.9
PC 36:4 (1)	6121	6069	5818	5904	5051	3166	1476	3759	1327	1928
PC 36:4 (2)	14750	16230	15810	14820	14340	14280	13690	15370	15660	12970
PC 36:3	55970	58830	55200	61930	52870	33960	29800	35540	39760	29230
PC 36:2	136100	147300	142600	139700	139800	68530	62530	76990	82030	64520
PC 36:1	85080	93250	92080	88780	82240	40160	37920	43870	49820	37960
PC 36:0	1124	1382	1034	1217	1209	542.2	366.9	119.3	631.3	173.8
PC 35:4	183.1	167.2	264.3	189.2	193.3	264.5	251.4	315.3	325	239
PC 35:3	1992	2534	3220	2616	2181	1353	1217	1158	1709	1340
PC 35:2	23560	24930	25250	25250	22330	8980	7996	10240	10720	8189
PC 35:1 (1)	29880	31200	30250	29520	28360	12060	8773	13970	15430	11280
PC 35:1 (2)	197.8	778.2	644.4	560.7	656.9	609.3	534.7	604.4	731	567.7
PC 35:0	304.8	707.5	527.9	348.2	87.32	242.4	206.6	328.1	88.87	176.9
PC 34:4 (1)	243.5	321.1	297.3	299.5	234.7	76.96	16.25	129.1	121.1	94.42
PC 34:4 (2)	964.7	838.6	815.1	808	1046	752.7	653.7	734.9	730.3	664.9
PC 34:3 (1)	4788	5750	6198	5456	5254	3477	3109	4117	4044	3118
PC 34:3 (2)	8729	8402	5211	8444	7251	1159	1645	2560	2548	1543
PC 34:2 (1)	59880	54320	60900	61950	52850	23480	19980	27350	29900	21430
PC 34:2 (2)	106200	106200	103000	97790	104800	57480	54660	67810	80340	55310
PC 34:1	457600	466000	462500	457000	448700	236400	219700	262700	280100	221200
PC 34:0	34160	36070	34600	35030	32880	17970	17270	16860	20140	16270
PC 33:2	2563	3079	2948	2814	2584	1055	1003	1128	1380	982.9
PC 33:1	56490	58350	54080	58390	50180	23970	22320	26950	30650	22480
PC 33:0	4808	6343	6155	5664	5175	2783	2367	2726	3270	2186
PC 32:3	386	374	407.6	363.6	329.4	6.977	99.95	116.1	161.9	9.631
PC 32:2 (1)	15550	16600	12640	16250	14580	5982	5612	8954	9685	7528
PC 32:2 (2)	3278	3609	3462	3448	3130	1136	1038	1214	1480	1139
PC 32:1	190700	198800	195600	192100	181400	50600	48530	58520	104600	78450
PC 32:0	104800	109400	102200	103400	97400	55350	53230	59640	63230	51070
PC 31:1	4035	5027	5154	5127	6812	2059	1969	3597	2655	3058
PC 31:0	16940	18690	18950	17510	17020	10760	9347	11110	11850	9502
PC 30:1	16170	17830	10550	9838	7734	2900	3077	3546	4418	3060
PC 30:0	97420	103100	102300	103000	93070	41360	37790	46140	49570	38090
PC 29:0	3225	3479	3715	3403	3103	1557	1449	1727	1936	1388
PC 28:0_18:1	363.3	352.6	197.7	423.9	232.9	3.756	8.632	7.377	133.9	7.373
PC 28:0	10010	10960	10810	10470	9669	2950	2732	3617	3962	2807
PC 18:2_20:3	3154	3593	3181	3756	2617	2159	1969	1925	2802	2024
PC 18:1-26:4	190.4	467.4	347.2	371.7	463.1	221.7	243.8	227.5	288.5	247.8
PC 18:1_28:1	590.7	654.9	590.4	634.6	614.2	177.3	126.2	186.6	142.5	84.71
PC 18:1_24:5	2486	2749	2382	2828	2512	1640	1517	1674	1909	1504
PC 17:0-22:4-d5	321.4	423.8	425.5	422.7	364.1	44.54	86.99	121.2	48.78	136.9
PC 17:0-20:3-d5_ISTD	1948	1971	2034	2133	1655	1027	767.5	1058	1223	799
PC 17:0-16:1-d5	11610	11510	6142	11180	10210	4191	3895	4071	5351	3362
PC 17:0-14:1-d5	1569	1196	1395	1138	1360	493.1	455.2	520.6	658.2	228
PC 16:0_28:0	394.5	131.8	352.9	23.86	23.34	11.88	4.412	12.81	110.8	5.89
PC 12:0-14:0	161.8	175.4	173.5	160.7	142.7	0.6806	0.3268	0.4603	2.29	0.4711
LPC O-16:1	241.6	287.8	270	245.8	237.3	25.33	99.05	116	137.5	33.95
LPC O-16:0	204.9	248.4	236.1	195.5	175.5	22.43	29.45	5.089	31.15	11.5
LPC 40:1-SN1	978.5	1033	1003	1062	817.6	297.2	150	234.7	202.1	303.4
LPC 38:0-SN1	386	525.4	380.7	453.6	254.7	242	181.6	215.2	245.9	182.2
LPC 36:1-SN1	3008	3141	2908	3011	2690	934	143	982	1212	925.2
LPC 34:2	193.9	168.3	212.2	192.9	154.2	42.36	55.23	12.38	48.61	41.49
LPC 34:1	1152	1230	1235	1350	644.8	358.5	416.3	500.3	358.4	373.7
LPC 32:1-SN1	8833	9665	9301	9114	6135	3018	2955	2253	3883	3078
LPC 32:0	650.7	677.3	779.2	749.8	496.8	196.3	173.2	214.6	250.8	174.1
LPC 30:0	135.7	163.8	160.1	157.8	154.2	37.96	24.43	6.408	42.5	21.71
LPC 26:1-SN1	23.56	157.9	106	18.54	39.92	7.004	3.514	7.571	18.01	6.377
LPC 26:0-SN1	193.4	223	183.2	186.9	178.1	27.9	32.78	105.3	106.8	8.731
LPC 24:0-SN1	18.74	15.81	8.131	13.63	11.18	2.943	3.286	2.362	4.454	5.264
LPC 22:6-SN1	183.6	318.6	205.1	199.7	234.7	151.3	205.7	154.5	247.3	176.4
LPC 22:5-SN1	145.6	225.8	164.6	150.7	177	132.4	160.8	134.8	196.4	147.8
LPC 20:4-SN1	212.4	404.2	219.8	203.8	270.1	164.3	217.1	163	250	186.5
LPC 20:3-SN1	94.58	151.2	104.6	101.5	115.1	25.25	102.1	13.31	118.1	48.64
LPC 20:1-SN1	123.8	245.9	122.5	113.9	109.9	12.63	7.254	6.338	23.97	2.395
LPC 18:2-SN1	214.9	969.5	218.8	225	270.8	138.9	181.4	132.9	219.8	154.3
LPC 18:1-SN1	1552	5949	1587	1540	1677	823.5	987.1	848.6	1196	855.4
LPC 18:1	3.867	135.3	9.525	3.558	4.191	3.173	5.564	6.58	4.435	2
LPC 18:0-SN1	2194	2530	2314	2190	2103	1272	1386	1376	1680	1240
LPC 17:1-SN1	7.585	265.2	7.107	12.91	20.27	2.26	9.059	4.367	18.82	3.333
LPC 17:1	4.284	90.19	3.065	3.356	1.26	1.753	1.437	2.488	2.437	0.8774
LPC 17:0-SN1	91.05	134.4	100.1	94.12	91.42	7.105	9.592	7.227	35.37	5.349
LPC 16:1-SN1	268.8	1113	170.4	251.1	285.5	33.46	63.41	12.13	217.4	6.691
LPC 16:0-SN1	2374	6540	2542	2311	2451	1183	1337	1284	1758	1244
LPC 16:0	15.41	143.2	4.622	9.515	13.17	5.219	10.13	4.142	22.82	3.545
LPC 15:0-SN1	7.807	162.1	12.38	2.832	14.97	1.597	2.1	2.002	6.185	9.582
LPC 14:0-SN1	143	902.8	109.2	122.3	134.3	43.24	18.55	15.14	82.45	35.93
