# Supplementary material for: Prion-induced ferroptosis is facilitated by RAC3
Source: Nat Commun. 2025 Jun 25;16:5385. doi: 10.1038/s41467-025-60793-3 (PMC12198409; doi:10.1038/s41467-025-60793-3)
Supplement: Supplementary file 4 — Source data [file 41467_2025_60793_MOESM4_ESM.zip › Mössbauer _control.DAT]

wkk681  DATE: 11/14/24 10:25:45  MODE: MCS  512
-4.16317932278445,3854484,3.85555699632908E+6
-4.12983592005465,3854659,3.85555476607194E+6
-4.09649251732486,3856969,3.85555248575194E+6
-4.06314911459507,3857080,3.8555501538524E+6
-4.02980571186527,3852877,3.85554776879852E+6
-3.99646230913548,3856446,3.85554532895466E+6
-3.96311890640569,3855903,3.85554283262149E+6
-3.9297755036759,3855259,3.85554027803301E+6
-3.8964321009461,3855418,3.85553766335331E+6
-3.86308869821631,3855679,3.85553498667329E+6
-3.82974529548652,3854518,3.85553224600703E+6
-3.79640189275672,3856605,3.85552943928811E+6
-3.76305849002693,3854035,3.85552656436559E+6
-3.72971508729714,3856553,3.85552361899984E+6
-3.69637168456734,3855131,3.85552060085809E+6
-3.66302828183755,3856991,3.85551750750971E+6
-3.62968487910776,3856885,3.85551433642124E+6
-3.59634147637797,3853897,3.85551108495109E+6
-3.56299807364817,3856089,3.85550775034391E+6
-3.52965467091838,3853096,3.85550432972468E+6
-3.49631126818859,3852028,3.85550082009235E+6
-3.46296786545879,3857142,3.85549721831312E+6
-3.429624462729,3856957,3.85549352111333E+6
-3.39628105999921,3854823,3.85548972507184E+6
-3.36293765726941,3854792,3.85548582661193E+6
-3.32959425453962,3855855,3.85548182199275E+6
-3.29625085180983,3855923,3.85547770730008E+6
-3.26290744908004,3855421,3.8554734784366E+6
-3.22956404635024,3855374,3.85546913111146E+6
-3.19622064362045,3852053,3.85546466082912E+6
-3.16287724089066,3858486,3.85546006287749E+6
-3.12953383816086,3855175,3.8554553323152E+6
-3.09619043543107,3857635,3.85545046395805E+6
-3.06284703270128,3856399,3.85544545236444E+6
-3.02950362997148,3856051,3.85544029181979E+6
-2.99616022724169,3857515,3.85543497631989E+6
-2.9628168245119,3856912,3.85542949955299E+6
-2.92947342178211,3853098,3.85542385488059E+6
-2.89613001905231,3852805,3.85541803531683E+6
-2.86278661632252,3856669,3.85541203350632E+6
-2.82944321359273,3854489,3.85540584170034E+6
-2.79609981086293,3852330,3.85539945173111E+6
-2.76275640813314,3857210,3.85539285498421E+6
-2.72941300540335,3854186,3.85538604236877E+6
-2.69606960267355,3856712,3.85537900428528E+6
-2.66272619994376,3852412,3.85537173059091E+6
-2.62938279721397,3856180,3.85536421056193E+6
-2.59603939448418,3856761,3.85535643285311E+6
-2.56269599175438,3854620,3.85534838545374E+6
-2.52935258902459,3856237,3.85534005563995E+6
-2.4960091862948,3855594,3.85533142992301E+6
-2.462665783565,3854358,3.85532249399312E+6
-2.42932238083521,3855209,3.85531323265839E+6
-2.39597897810542,3855930,3.85530362977837E+6
-2.36263557537562,3857789,3.85529366819164E+6
-2.32929217264583,3858645,3.85528332963689E+6
-2.29594876991604,3855585,3.85527259466672E+6
-2.26260536718625,3852847,3.85526144255342E+6
-2.22926196445645,3854345,3.85524985118591E+6
-2.19591856172666,3855243,3.85523779695677E+6
-2.16257515899687,3852863,3.85522525463834E+6
-2.12923175626707,3857751,3.85521219724668E+6
-2.09588835353728,3854501,3.8551985958919E+6
-2.06254495080749,3857453,3.85518441961337E+6
-2.02920154807769,3855193,3.85516963519803E+6
-1.9958581453479,3852151,3.85515420697976E+6
-1.96251474261811,3852664,3.85513809661742E+6
-1.92917133988832,3856027,3.85512126284924E+6
-1.89582793715852,3853966,3.85510366122018E+6
-1.86248453442873,3853703,3.85508524377923E+6
-1.82914113169894,3852444,3.85506595874253E+6
-1.79579772896914,3855218,3.85504575011796E+6
-1.76245432623935,3858096,3.85502455728599E+6
-1.72911092350956,3853906,3.85500231453097E+6
-1.69576752077976,3854580,3.854978950516E+6
-1.66242411804997,3858657,3.85495438769348E+6
-1.62908071532018,3853227,3.85492854164227E+6
-1.59573731259039,3860015,3.85490132032076E+6
-1.56239390986059,3857143,3.85487262322358E+6
-1.5290505071308,3855348,3.85484234042741E+6
-1.49570710440101,3856341,3.85481035150906E+6
-1.46236370167121,3849326,3.85477652431605E+6
-1.42902029894142,3859084,3.85474071356622E+6
-1.39567689621163,3853826,3.85470275924896E+6
-1.36233349348183,3856202,3.85466248479556E+6
-1.32899009075204,3858914,3.85461969497988E+6
-1.29564668802225,3851650,3.85457417350372E+6
-1.26230328529246,3858186,3.85452568021181E+6
-1.22895988256266,3851998,3.85447394787105E+6
-1.19561647983287,3856132,3.85441867843532E+6
-1.16227307710308,3852767,3.85435953870113E+6
-1.12892967437328,3848508,3.85429615523983E+6
-1.09558627164349,3855809,3.85422810846789E+6
-1.0622428689137,3857033,3.85415492568723E+6
-1.0288994661839,3854885,3.85407607289061E+6
-9.95556063454112E-1,3854589,3.85399094508193E+6
-9.62212660724319E-1,3853472,3.85389885480483E+6
-9.28869257994526E-1,3852438,3.85379901850309E+6
-8.95525855264733E-1,3856125,3.85369054024934E+6
-8.6218245253494E-1,3854991,3.85357239227059E+6
-8.28839049805147E-1,3850963,3.85344339156485E+6
-7.95495647075354E-1,3853104,3.85330217173698E+6
-7.62152244345561E-1,3854800,3.85314714897718E+6
-7.28808841615768E-1,3850777,3.85297648085539E+6
-6.95465438885975E-1,3857201,3.85278801630364E+6
-6.62122036156182E-1,3853361,3.85257923480277E+6
-6.28778633426389E-1,3852729,3.85234717238601E+6
-5.95435230696596E-1,3850035,3.85208833164136E+6
-5.62091827966803E-1,3851198,3.85179857249272E+6
-5.2874842523701E-1,3851736,3.8514729802853E+6
-4.95405022507217E-1,3852102,3.85110570782819E+6
-4.62061619777424E-1,3854397,3.85068978900237E+6
-4.28718217047631E-1,3851382,3.85021692414755E+6
-3.95374814317838E-1,3852554,3.84967724317289E+6
-3.62031411588045E-1,3853907,3.8490590637876E+6
-3.28688008858252E-1,3847199,3.84834868383765E+6
-2.95344606128459E-1,3848386,3.84753028569165E+6
-2.62001203398666E-1,3845995,3.84658609799002E+6
-2.28657800668873E-1,3844647,3.84549707071011E+6
-1.9531439793908E-1,3839874,3.84424448785251E+6
-1.61970995209287E-1,3841136,3.84281316590673E+6
-1.28627592479494E-1,3839287,3.84119710292605E+6
-9.52841897497009E-2,3836401,3.83940843790311E+6
-6.19407870199079E-2,3838538,3.8374898564561E+6
-2.85973842901149E-2,3835651,3.83552834018831E+6
4.74601843967813E-3,3836938,3.83366388082598E+6
3.80894211694711E-2,3833298,3.83208201908303E+6
7.14328238992641E-2,3830403,3.83097959905791E+6
1.04776226629057E-1,3832184,3.83050634573369E+6
1.3811962935885E-1,3829375,3.83070764008763E+6
1.71463032088643E-1,3834149,3.83150414915502E+6
2.04806434818436E-1,3832679,3.83272267737332E+6
2.38149837548229E-1,3829874,3.83415659569146E+6
2.71493240278022E-1,3834756,3.83562000356202E+6
3.04836643007815E-1,3835336,3.83697525375482E+6
3.38180045737608E-1,3839533,3.83813542895408E+6
3.71523448467401E-1,3840472,3.83905340406912E+6
4.04866851197194E-1,3842397,3.83970778995701E+6
4.38210253926987E-1,3839218,3.8400911055828E+6
4.7155365665678E-1,3841152,3.84020174954984E+6
5.04897059386573E-1,3840386,3.84003962385338E+6
5.38240462116366E-1,3841058,3.83960492693736E+6
5.71583864846159E-1,3841334,3.83889993126386E+6
6.04927267575952E-1,3837516,3.83793400966019E+6
6.38270670305745E-1,3834499,3.83673239745344E+6
6.71614073035538E-1,3834572,3.83534864545246E+6
7.04957475765331E-1,3833382,3.83387864599585E+6
7.38300878495124E-1,3830975,3.83246996181169E+6
7.71644281224917E-1,3830985,3.83131540818592E+6
8.0498768395471E-1,3829393,3.83062006869143E+6
8.38331086684503E-1,3832166,3.83054366117938E+6
8.71674489414296E-1,3832579,3.83114288999122E+6
9.05017892144089E-1,3829477,3.83234958817757E+6
9.38361294873882E-1,3836152,3.83400021200687E+6
9.71704697603675E-1,3838605,3.83589610271415E+6
1.00504810033347,3835089,3.83785859357771E+6
1.03839150306326,3841200,3.83975779420448E+6
1.07173490579305,3839635,3.84151603208234E+6
1.10507830852285,3843360,3.84309745514227E+6
1.13842171125264,3843019,3.84449420325277E+6
1.17176511398243,3846840,3.84571458740981E+6
1.20510851671223,3843093,3.84677480296118E+6
1.23845191944202,3846679,3.84769381491747E+6
1.27179532217181,3848910,3.8484905195526E+6
1.30513872490161,3849771,3.84918235095785E+6
1.3384821276314,3850098,3.84978472936873E+6
1.37182553036119,3853810,3.85031096350778E+6
1.40516893309098,3850541,3.85077237593116E+6
1.43851233582078,3852710,3.85117852160242E+6
1.47185573855057,3851043,3.85153743088511E+6
1.50519914128036,3851308,3.85185584310599E+6
1.53854254401016,3848730,3.85213941606414E+6
1.57188594673995,3853429,3.85239290696198E+6
1.60522934946974,3851882,3.85262032521906E+6
1.63857275219954,3853598,3.8528250598351E+6
1.67191615492933,3849900,3.85300998471947E+6
1.70525955765912,3852657,3.85317754543334E+6
1.73860296038891,3854015,3.8533298304954E+6
1.77194636311871,3854646,3.85346862998762E+6
1.8052897658485,3853956,3.85359548376941E+6
1.83863316857829,3854568,3.85371172121254E+6
1.87197657130809,3852308,3.85381849402387E+6
1.90531997403788,3854725,3.85391680343158E+6
1.93866337676767,3853016,3.85400752276952E+6
1.97200677949746,3853698,3.85409141629762E+6
2.00535018222726,3849682,3.85416915493631E+6
2.03869358495705,3857287,3.85424132946432E+6
2.07203698768684,3856442,3.85430846162543E+6
2.10538039041664,3854457,3.85437101350631E+6
2.13872379314643,3855326,3.85442939548035E+6
2.17206719587622,3854685,3.85448397295854E+6
2.20541059860602,3854479,3.8545350721446E+6
2.23875400133581,3855657,3.85458298495643E+6
2.2720974040656,3852305,3.85462797324737E+6
2.30544080679539,3851771,3.85467027243764E+6
2.33878420952519,3853527,3.85471009464723E+6
2.37212761225498,3856208,3.85474763140632E+6
2.40547101498477,3857010,3.85478305600656E+6
2.43881441771457,3853950,3.85481652554616E+6
2.47215782044436,3856183,3.85484818271328E+6
2.50550122317415,3855014,3.85487815734498E+6
2.53884462590395,3851914,3.85490656779337E+6
2.57218802863374,3855485,3.85493352212557E+6
2.60553143136353,3848652,3.85495911918006E+6
2.63887483409333,3855740,3.85498344949873E+6
2.67221823682312,3857783,3.85500659615096E+6
2.70556163955291,3856082,3.85502863546378E+6
2.7389050422827,3852780,3.85504963767009E+6
2.7722484450125,3854937,3.85506966748532E+6
2.80559184774229,3852204,3.85508878462136E+6
2.83893525047208,3852429,3.85510704424538E+6
2.87227865320188,3855082,3.85512449739035E+6
2.90562205593167,3855564,3.85514119132275E+6
2.93896545866146,3855923,3.85515716987272E+6
2.97230886139126,3855598,3.85517247373081E+6
3.00565226412105,3852024,3.85518714071521E+6
3.03899566685084,3854877,3.85520120601277E+6
3.07233906958063,3858088,3.85521470239668E+6
3.10568247231043,3857251,3.85522766042335E+6
3.13902587504022,3855644,3.85524010861083E+6
3.17236927777001,3853797,3.85525207360056E+6
3.20571268049981,3854040,3.85526358030436E+6
3.2390560832296,3856516,3.85527465203812E+6
3.27239948595939,3858427,3.85528531064348E+6
3.30574288868918,3855438,3.8552955765989E+6
3.33908629141898,3853466,3.85530546912097E+6
3.37242969414877,3857510,3.85531500625703E+6
3.40577309687856,3852964,3.85532420496997E+6
3.43911649960836,3857071,3.85533308121586E+6
3.47245990233815,3854482,3.85534165001521E+6
3.50580330506794,3855304,3.85534992551831E+6
3.53914670779774,3853159,3.85535792106538E+6
3.57249011052753,3854773,3.85536564924186E+6
3.60583351325732,3856653,3.85537312192933E+6
3.63917691598712,3852501,3.85538035035245E+6
3.67252031871691,3856317,3.8553873451223E+6
3.7058637214467,3855060,3.8553941162764E+6
3.73920712417649,3852742,3.85540067331566E+6
3.77255052690629,3858326,3.85540702523866E+6
3.80589392963608,3857392,3.8554131805733E+6
3.83923733236587,3855532,3.8554191474062E+6
3.87258073509567,3854409,3.85542493340995E+6
3.90592413782546,3855814,3.85543054586843E+6
3.93926754055525,3857498,3.85543599170029E+6
3.97261094328504,3855922,3.85544127748081E+6
4.00595434601484,3856822,3.85544640946229E+6
4.03929774874463,3853606,3.85545139359293E+6
4.07264115147442,3856239,3.85545623553455E+6
4.10598455420422,3857926,3.855460940679E+6
4.13932795693401,3854429,3.85546551416359E+6
4.1726713596638,3852418,3.85546996088539E+6
4.2060147623936,3853917,3.85547428551466E+6
4.23935816512339,3857672,3.85547849250744E+6
4.27270156785318,3852286,3.85548258611721E+6
4.30604497058297,3857303,3.85548657040597E+6
4.33938837331277,3853034,3.85549044925447E+6

HISTORY: WKK681D.MOS=>FOLD(257.0)=>REV=>CAL(CAL241111B)
CALIBRATION FACTOR: 3.3343402729793E-2
ZERO VELOCITY CHANNEL: 1.25857662444408E+2
SPACE: MEASURED
MOSSWINN FORMAT: 1
TITLE OF X AXIS: <i>v</i>, mm/s
TITLE OF Y AXIS: Counts
SETWIN: FFFTFTFFFTFTFTFF0

{SPARS.BEGIN}
ANCESTOR WINDOW => WKK681D.SPM
DATE OF FIRST LOAD => 2024.11.14.Thursday.13.01.54
IS REFERENCE => Alpha Iron
MEASUREMENT GEOMETRY => TMS
MOSSBAUER NUCLIDE => 57Fe
{SPARS.END}

{INFO.BEGIN}
Borys Prp1-2-3 (4-5-6 mintak)
{INFO.END}

MOSSWINN FIT REPORT
2024.11.18.Monday.15.01.48
Chisquare => 261.9594
Normalized Chisquare => 1.0437
Total spectral area => 37682.04065079
Base Line . Base Line => 3855707.87489542 (StD=158.6)
Doublet (1) => 100.0 % ~/S
Doublet (1) . AMPLITUDE => 22571.83622079 (StD=618.1)
Doublet (1) . ISOMER SHIFT => 0.46840709 (StD=0.00725)
Doublet (1) . Q. SPLITTING => 0.73470507 (StD=0.01231)
Doublet (1) . LINE WIDTH => 0.53139522 (StD=0.02008)
.END.

~SGM
1
MODELGROUP: GENERAL
AREAMODE: NO
CHIMODE: 1
CHITOTAL: 261.9593619989
~INSIGHTS
~INSEND

~SFN
SELF

~SPECTRUM
CONVTYPE: NO
SBN: 1
TSA: 37682.0406507968
CHIVAL: 261.9593619989
TISLS: 1

~CALINFO
AC: NO
NT: 57Fe
MT: Rhodium
AT: Alpha Iron
ISR: Alpha Iron
SWF: NO
FLD: YES
FCN: YES
~CLCAL

~SUBSPECTRUM
NM: Velocity Axis
FXN: NO
CD: 1
SRCD: 0
SO: 
IN: 0
DP: 0
PLW: 0
PVA: 0
LT: 1
UPO: NO
UMP: NO
AN: 0
PN: 0
WN: 0
EN: 0
LLN: 0
~CLSUB

~SUBSPECTRUM
NM: Base Line
FXN: NO
CD: 2
SRCD: 0
SO: 57Fe
IN: 0
DP: 0
PLW: 0
PVA: 0
LT: 1
UPO: NO
UMP: NO
AN: 1
PN: 0
WN: 0
EN: 0
LLN: 0

~PARAMETER
NM: Base Line
VL: 3855707.8748954209
STD: 158.5709373593
OP: NO
FX: 0
DT: 0
SR: NO
FSR: 0
DTSR: 0

~RST
RLN: 1
0
3852156.231648
3867873.768351
~CLSUB

~SUBSPECTRUM
NM: Doublet (1)
FXN: NO
CD: 3
SRCD: 0
SO: 57Fe
SAP: 1
IN: 2
DP: 0
PLW: 0
PVA: 0
LT: 1
UPO: YES
UMP: NO
AN: 1
PN: 2
WN: 1
EN: 0
LLN: 2
~AMX
1
1
~PMX
1
1
-0.5
0.5
~WMX
1
1

~PARAMETER
NM: AMPLITUDE
VL: 22571.8362207946
STD: 618.1118868464
OP: NO
FX: 0
DT: 0
SR: NO
FSR: 0
DTSR: 0

~RST
RLN: 1
0
0
33704

~PARAMETER
NM: ISOMER SHIFT
VL: 0.4684070944
STD: 0.0072507901
OP: NO
FX: 0
DT: 0
SR: NO
FSR: 0
DTSR: 0

~RST
RLN: 1
0
-1.5
2

~PARAMETER
NM: Q. SPLITTING
VL: 0.7347050774
STD: 0.0123079751
OP: NO
FX: 0
DT: 0
SR: NO
FSR: 0
DTSR: 0

~RST
RLN: 1
0
0
5.5

~PARAMETER
NM: LINE WIDTH
VL: 0.5313952287
STD: 0.0200800938
OP: NO
FX: 0
DT: 0
SR: NO
FSR: 0
DTSR: 0

~RST
RLN: 1
0
0.194
0.582
~CLSUB
~CLSP
~ENDSGM
