# Supplementary material for: Prion-induced ferroptosis is facilitated by RAC3
Source: Nat Commun. 2025 Jun 25;16:5385. doi: 10.1038/s41467-025-60793-3 (PMC12198409; doi:10.1038/s41467-025-60793-3)
Supplement: Supplementary file 4 — Source data [file 41467_2025_60793_MOESM4_ESM.zip › Mössbauer_PRPC.DAT]

wkk682  DATE: 11/18/24 12:44:00  MODE: MCS  512
-4.16317932278445,6506464,6.51007859873845E+6
-4.12983592005465,6510628,6.51007603582718E+6
-4.09649251732486,6506664,6.51007341534357E+6
-4.06314911459507,6512891,6.51007073554178E+6
-4.02980571186527,6506661,6.51006799460899E+6
-3.99646230913548,6513828,6.51006519066229E+6
-3.96311890640569,6509787,6.51006232174534E+6
-3.9297755036759,6509948,6.51005938582494E+6
-3.8964321009461,6507258,6.51005638078736E+6
-3.86308869821631,6511809,6.51005330443443E+6
-3.82974529548652,6511451,6.51005015447945E+6
-3.79640189275672,6507088,6.5100469285429E+6
-3.76305849002693,6511525,6.51004362414781E+6
-3.72971508729714,6509598,6.51004023871493E+6
-3.69637168456734,6513409,6.51003676955759E+6
-3.66302828183755,6511394,6.5100332138763E+6
-3.62968487910776,6508071,6.5100295687529E+6
-3.59634147637797,6507108,6.51002583114455E+6
-3.56299807364817,6508905,6.51002199787716E+6
-3.52965467091838,6505930,6.51001806563857E+6
-3.49631126818859,6508794,6.51001403097122E+6
-3.46296786545879,6514160,6.51000989026436E+6
-3.429624462729,6508586,6.51000563974582E+6
-3.39628105999921,6504951,6.51000127547324E+6
-3.36293765726941,6505495,6.50999679332468E+6
-3.32959425453962,6508525,6.50999218898871E+6
-3.29625085180983,6507088,6.50998745795376E+6
-3.26290744908004,6513438,6.50998259549685E+6
-3.22956404635024,6509278,6.5099775966715E+6
-3.19622064362045,6509578,6.50997245629486E+6
-3.16287724089066,6507978,6.50996716893391E+6
-3.12953383816086,6509721,6.50996172889083E+6
-3.09619043543107,6513192,6.5099561301872E+6
-3.06284703270128,6511412,6.50995036654719E+6
-3.02950362997148,6505305,6.50994443137952E+6
-2.99616022724169,6509420,6.50993831775814E+6
-2.9628168245119,6508056,6.50993201840147E+6
-2.92947342178211,6511185,6.5099255256502E+6
-2.89613001905231,6508927,6.50991883144333E+6
-2.86278661632252,6508543,6.50991192729249E+6
-2.82944321359273,6504625,6.50990480425434E+6
-2.79609981086293,6507878,6.50989745290073E+6
-2.76275640813314,6504029,6.50988986328671E+6
-2.72941300540335,6511721,6.5098820249159E+6
-2.69606960267355,6512900,6.50987392670315E+6
-2.66272619994376,6504987,6.50986555693425E+6
-2.62938279721397,6514909,6.50985690322233E+6
-2.59603939448418,6509704,6.50984795246063E+6
-2.56269599175438,6514233,6.50983869077143E+6
-2.52935258902459,6508710,6.50982910345062E+6
-2.4960091862948,6510731,6.50981917490755E+6
-2.462665783565,6511054,6.50980888859969E+6
-2.42932238083521,6511471,6.50979822696157E+6
-2.39597897810542,6511768,6.50978717132745E+6
-2.36263557537562,6510874,6.50977570184698E+6
-2.32929217264583,6509818,6.50976379739328E+6
-2.29594876991604,6511907,6.50975143546245E+6
-2.26260536718625,6512503,6.50973859206373E+6
-2.22926196445645,6507560,6.5097252415993E+6
-2.19591856172666,6511866,6.50971135673242E+6
-2.16257515899687,6510485,6.50969690824282E+6
-2.12923175626707,6509273,6.50968186486774E+6
-2.09588835353728,6510104,6.50966619312703E+6
-2.06254495080749,6509098,6.50964985713049E+6
-2.02920154807769,6509914,6.50963281836522E+6
-1.9958581453479,6511040,6.50961503546074E+6
-1.96251474261811,6508277,6.50959646392906E+6
-1.92917133988832,6508018,6.50957705587664E+6
-1.89582793715852,6510421,6.50955675968467E+6
-1.86248453442873,6510775,6.50953551965369E+6
-1.82914113169894,6507699,6.5095132756078E+6
-1.79579772896914,6510998,6.50948996245331E+6
-1.76245432623935,6507583,6.50946550968547E+6
-1.72911092350956,6512100,6.50943984083643E+6
-1.69576752077976,6510412,6.50941287285619E+6
-1.66242411804997,6506893,6.50938451541693E+6
-1.62908071532018,6508208,6.50935467013004E+6
-1.59573731259039,6506811,6.5093232296627E+6
-1.56239390986059,6508717,6.50929007673939E+6
-1.5290505071308,6511258,6.50925508301068E+6
-1.49570710440101,6513524,6.50921810776885E+6
-1.46236370167121,6508848,6.50917899648631E+6
-1.42902029894142,6510560,6.50913757914831E+6
-1.39567689621163,6508565,6.50909366834641E+6
-1.36233349348183,6513092,6.50904705709274E+6
-1.32899009075204,6509945,6.50899751630771E+6
-1.29564668802225,6512016,6.50894479192446E+6
-1.26230328529246,6509885,6.50888860154227E+6
-1.22895988256266,6509771,6.50882863054754E+6
-1.19561647983287,6509652,6.50876452760416E+6
-1.16227307710308,6509425,6.5086958993946E+6
-1.12892967437328,6507821,6.50862230446776E+6
-1.09558627164349,6508620,6.50854324601834E+6
-1.0622428689137,6511231,6.50845816338345E+6
-1.0288994661839,6508844,6.50836642199394E+6
-9.95556063454112E-1,6508592,6.50826730145723E+6
-9.62212660724319E-1,6508847,6.50815998137278E+6
-9.28869257994526E-1,6508131,6.50804352438563E+6
-8.95525855264733E-1,6507597,6.50791685586354E+6
-8.6218245253494E-1,6512239,6.50777873943128E+6
-8.28839049805147E-1,6505626,6.50762774740351E+6
-7.95495647075354E-1,6506365,6.50746222491476E+6
-7.62152244345561E-1,6508167,6.50728024623744E+6
-7.28808841615768E-1,6505375,6.5070795613908E+6
-6.95465438885975E-1,6507379,6.50685753065677E+6
-6.62122036156182E-1,6510057,6.50661104401204E+6
-6.28778633426389E-1,6510498,6.50633642174268E+6
-5.95435230696596E-1,6506868,6.50602929161808E+6
-5.62091827966803E-1,6504758,6.50568443698303E+6
-5.2874842523701E-1,6501058,6.50529560905091E+6
-4.95405022507217E-1,6507460,6.50485529573695E+6
-4.62061619777424E-1,6503427,6.50435443897593E+6
-4.28718217047631E-1,6501817,6.50378209348816E+6
-3.95374814317838E-1,6503179,6.50312502409375E+6
-3.62031411588045E-1,6503633,6.50236724918628E+6
-3.28688008858252E-1,6499940,6.5014895609129E+6
-2.95344606128459E-1,6503550,6.50046909887065E+6
-2.62001203398666E-1,6498858,6.49927914250539E+6
-2.28657800668873E-1,6499020,6.49788944803957E+6
-1.9531439793908E-1,6496429,6.49626773075084E+6
-1.61970995209287E-1,6494544,6.49438332326827E+6
-1.28627592479494E-1,6492014,6.49221460666607E+6
-9.52841897497009E-2,6487446,6.48976227384149E+6
-6.19407870199079E-2,6486009,6.48707004874635E+6
-2.85973842901149E-2,6485452,6.4842514129486E+6
4.74601843967813E-3,6480845,6.48151295756803E+6
3.80894211694711E-2,6480376,6.47915295759756E+6
7.14328238992641E-2,6475701,6.47750857867255E+6
1.04776226629057E-1,6476982,6.47684768280654E+6
1.3811962935885E-1,6480088,6.47725374854661E+6
1.71463032088643E-1,6482104,6.47858387158971E+6
2.04806434818436E-1,6478707,6.48053346830601E+6
2.38149837548229E-1,6482554,6.48275644788775E+6
2.71493240278022E-1,6484469,6.48496233818125E+6
3.04836643007815E-1,6484436,6.48695491044608E+6
3.38180045737608E-1,6485210,6.48862491162886E+6
3.71523448467401E-1,6493464,6.48992397608767E+6
4.04866851197194E-1,6491698,6.49083833135267E+6
4.38210253926987E-1,6487905,6.49136940657437E+6
4.7155365665678E-1,6493206,6.49152187585601E+6
5.04897059386573E-1,6488176,6.49129757324001E+6
5.38240462116366E-1,6495131,6.4906938753634E+6
5.71583864846159E-1,6495684,6.48970610131514E+6
6.04927267575952E-1,6490119,6.48833458595443E+6
6.38270670305745E-1,6486037,6.48659795268354E+6
6.71614073035538E-1,6480703,6.48455398603675E+6
7.04957475765331E-1,6480323,6.48232673189548E+6
7.38300878495124E-1,6477743,6.48013082876982E+6
7.71644281224917E-1,6476145,6.47827214045772E+6
8.0498768395471E-1,6477748,6.47709790412904E+6
8.38331086684503E-1,6478671,6.47689066168593E+6
8.71674489414296E-1,6479024,6.47775217778354E+6
9.05017892144089E-1,6480202,6.47955739907312E+6
9.38361294873882E-1,6482674,6.48201550320435E+6
9.71704697603675E-1,6485845,6.48478977387624E+6
1.00504810033347,6488348,6.48759720202622E+6
1.03839150306326,6486694,6.4902499643946E+6
1.07173490579305,6490749,6.49264998852352E+6
1.10507830852285,6493339,6.49476368790398E+6
1.13842171125264,6495210,6.49659597856589E+6
1.17176511398243,6498136,6.49817101717715E+6
1.20510851671223,6500331,6.49952020987646E+6
1.23845191944202,6500478,6.50067564969972E+6
1.27179532217181,6497448,6.50166697745633E+6
1.30513872490161,6502377,6.50252018157203E+6
1.3384821276314,6502197,6.50325740082806E+6
1.37182553036119,6499587,6.50389719252053E+6
1.40516893309098,6506863,6.50445497820735E+6
1.43851233582078,6503773,6.50494352315683E+6
1.47185573855057,6506358,6.5053733840342E+6
1.50519914128036,6508273,6.50575330002369E+6
1.53854254401016,6511288,6.50609052249838E+6
1.57188594673995,6511251,6.50639108728774E+6
1.60522934946974,6503777,6.50666003694558E+6
1.63857275219954,6508174,6.50690160107274E+6
1.67191615492933,6507380,6.50711934220108E+6
1.70525955765912,6509392,6.50731627375278E+6
1.73860296038891,6510997,6.50749495551455E+6
1.77194636311871,6510729,6.50765757106967E+6
1.8052897658485,6510566,6.50780599076875E+6
1.83863316857829,6507861,6.50794182310419E+6
1.87197657130809,6506178,6.50806645677122E+6
1.90531997403788,6506523,6.50818109523156E+6
1.93866337676767,6506479,6.50828678522457E+6
1.97200677949746,6507541,6.5083844403765E+6
2.00535018222726,6515630,6.50847486082638E+6
2.03869358495705,6507481,6.50855874960311E+6
2.07203698768684,6510267,6.5086367263433E+6
2.10538039041664,6507999,6.50870933882436E+6
2.13872379314643,6503935,6.50877707269597E+6
2.17206719587622,6512092,6.50884035972055E+6
2.20541059860602,6510773,6.50889958477524E+6
2.23875400133581,6511541,6.50895509182138E+6
2.2720974040656,6508520,6.50900718901053E+6
2.30544080679539,6509695,6.50905615306551E+6
2.33878420952519,6502182,6.50910223305101E+6
2.37212761225498,6510853,6.50914565362844E+6
2.40547101498477,6507587,6.50918661787366E+6
2.43881441771457,6509260,6.509225309723E+6
2.47215782044436,6513741,6.50926189610241E+6
2.50550122317415,6513503,6.50929652878557E+6
2.53884462590395,6509509,6.50932934601958E+6
2.57218802863374,6509785,6.50936047395075E+6
2.60553143136353,6505589,6.50939002787805E+6
2.63887483409333,6508914,6.50941811335757E+6
2.67221823682312,6509748,6.50944482717786E+6
2.70556163955291,6510777,6.50947025822307E+6
2.7389050422827,6510100,6.50949448823847E+6
2.7722484450125,6505649,6.50951759251062E+6
2.80559184774229,6511331,6.50953964047304E+6
2.83893525047208,6512190,6.50956069624645E+6
2.87227865320188,6509428,6.50958081912162E+6
2.90562205593167,6510229,6.50960006399162E+6
2.93896545866146,6503422,6.5096184817395E+6
2.97230886139126,6511721,6.50963611958657E+6
3.00565226412105,6509880,6.50965302140577E+6
3.03899566685084,6507232,6.50966922800409E+6
3.07233906958063,6510083,6.50968477737752E+6
3.10568247231043,6509823,6.50969970494151E+6
3.13902587504022,6513186,6.50971404373962E+6
3.17236927777001,6509766,6.50972782463261E+6
3.20571268049981,6504661,6.50974107647023E+6
3.2390560832296,6506356,6.50975382624728E+6
3.27239948595939,6507880,6.50976609924574E+6
3.30574288868918,6508963,6.50977791916422E+6
3.33908629141898,6508940,6.5097893082362E+6
3.37242969414877,6510768,6.50980028733798E+6
3.40577309687856,6510389,6.50981087608742E+6
3.43911649960836,6511966,6.50982109293445E+6
3.47245990233815,6510631,6.50983095524395E+6
3.50580330506794,6510108,6.50984047937184E+6
3.53914670779774,6512144,6.50984968073507E+6
3.57249011052753,6511941,6.50985857387586E+6
3.60583351325732,6512074,6.50986717252097E+6
3.63917691598712,6507199,6.50987548963623E+6
3.67252031871691,6508909,6.50988353747688E+6
3.7058637214467,6509842,6.50989132763407E+6
3.73920712417649,6509950,6.50989887107777E+6
3.77255052690629,6509055,6.50990617819658E+6
3.80589392963608,6510336,6.50991325883442E+6
3.83923733236587,6509101,6.5099201223247E+6
3.87258073509567,6508023,6.5099267775219E+6
3.90592413782546,6509142,6.5099332328309E+6
3.93926754055525,6509557,6.50993949623428E+6
3.97261094328504,6509420,6.50994557531764E+6
4.00595434601484,6509653,6.50995147729315E+6
4.03929774874463,6509292,6.50995720902156E+6
4.07264115147442,6509418,6.50996277703261E+6
4.10598455420422,6509067,6.50996818754415E+6
4.13932795693401,6510402,6.50997344647988E+6
4.1726713596638,6505865,6.50997855948603E+6
4.2060147623936,6507146,6.50998353194684E+6
4.23935816512339,6507001,6.50998836899912E+6
4.27270156785318,6512124,6.50999307554582E+6
4.30604497058297,6508756,6.50999765626874E+6
4.33938837331277,6511867,6.5100021156405E+6

HISTORY: wkk682d.MOS=>FOLD(257.0)=>REV=>CAL(CAL241111B)
CALIBRATION FACTOR: 3.3343402729793E-2
ZERO VELOCITY CHANNEL: 1.25857662444408E+2
SPACE: MEASURED
MOSSWINN FORMAT: 1
TITLE OF X AXIS: <i>v</i>, mm/s
TITLE OF Y AXIS: Counts
SETWIN: FFFTFTFFFTFTFTFF0

{SPARS.BEGIN}
ANCESTOR WINDOW => WKK682D.SPM
DATE OF FIRST LOAD => 2024.11.18.Monday.13.10.08
IS REFERENCE => Alpha Iron
MEASUREMENT GEOMETRY => TMS
MOSSBAUER NUCLIDE => 57Fe
{SPARS.END}

{INFO.BEGIN}
Borys Ctr 1-2-3 egyutt
{INFO.END}

MOSSWINN FIT REPORT
2024.11.18.Monday.15.01.05
Chisquare => 220.8963
Normalized Chisquare => 0.8801
Total spectral area => 46804.86747554
Base Line . Base Line => 6510251.88823645 (StD=202.5)
Doublet (1) => 100.0 % ~/S
Doublet (1) . AMPLITUDE => 30336.37106861 (StD=822.1)
Doublet (1) . ISOMER SHIFT => 0.46837840 (StD=0.00665)
Doublet (1) . Q. SPLITTING => 0.73496295 (StD=0.01152)
Doublet (1) . LINE WIDTH => 0.49110857 (StD=0.01815)
.END.

~SGM
1
MODELGROUP: GENERAL
AREAMODE: NO
CHIMODE: 1
CHITOTAL: 220.8962932044
~INSIGHTS
~INSEND

~SFN
SELF

~SPECTRUM
CONVTYPE: NO
SBN: 1
TSA: 46804.8674755452
CHIVAL: 220.8962932044
TISLS: 1

~CALINFO
AC: NO
NT: 57Fe
MT: Rhodium
AT: Alpha Iron
ISR: Alpha Iron
SWF: NO
FLD: YES
FCN: YES
~CLCAL

~SUBSPECTRUM
NM: Velocity Axis
FXN: NO
CD: 1
SRCD: 0
SO: 
IN: 0
DP: 0
PLW: 0
PVA: 0
LT: 1
UPO: NO
UMP: NO
AN: 0
PN: 0
WN: 0
EN: 0
LLN: 0
~CLSUB

~SUBSPECTRUM
NM: Base Line
FXN: NO
CD: 2
SRCD: 0
SO: 57Fe
IN: 0
DP: 0
PLW: 0
PVA: 0
LT: 1
UPO: NO
UMP: NO
AN: 1
PN: 0
WN: 0
EN: 0
LLN: 0

~PARAMETER
NM: Base Line
VL: 6510251.888236451
STD: 202.5321292944
OP: NO
FX: 0
DT: 0
SR: NO
FSR: 0
DTSR: 0

~RST
RLN: 1
0
6505419.707154
6525840.292845
~CLSUB

~SUBSPECTRUM
NM: Doublet (1)
FXN: NO
CD: 3
SRCD: 0
SO: 57Fe
SAP: 1
IN: 2
DP: 0
PLW: 0
PVA: 0
LT: 1
UPO: YES
UMP: NO
AN: 1
PN: 2
WN: 1
EN: 0
LLN: 2
~AMX
1
1
~PMX
1
1
-0.5
0.5
~WMX
1
1

~PARAMETER
NM: AMPLITUDE
VL: 30336.3710686194
STD: 822.0830563094
OP: NO
FX: 0
DT: 0
SR: NO
FSR: 0
DTSR: 0

~RST
RLN: 1
0
0
43921.9

~PARAMETER
NM: ISOMER SHIFT
VL: 0.4683784053
STD: 0.0066461525
OP: NO
FX: 0
DT: 0
SR: NO
FSR: 0
DTSR: 0

~RST
RLN: 1
0
-1.5
2

~PARAMETER
NM: Q. SPLITTING
VL: 0.734962959
STD: 0.01151834
OP: NO
FX: 0
DT: 0
SR: NO
FSR: 0
DTSR: 0

~RST
RLN: 1
0
0
5.5

~PARAMETER
NM: LINE WIDTH
VL: 0.4911085774
STD: 0.0181498856
OP: NO
FX: 0
DT: 0
SR: NO
FSR: 0
DTSR: 0

~RST
RLN: 1
0
0.194
0.582
~CLSUB
~CLSP
~ENDSGM
